# Supplementary material for: Untargeted Metabolomics to Evaluate the Stability of Extra-Virgin Olive Oil with Added Lycium barbarum Carotenoids during Storage
Source: Foods. 2019 May 28;8(6):179. doi: 10.3390/foods8060179 (PMC6616970; doi:10.3390/foods8060179)
Supplement: Supplementary file 1 [file foods-08-00179-s001.zip]

Archive with 2 entries (2 files):
- Supplementary S1.docx
- Supplementary S2.xlsx
