# Supplementary material for: Untargeted Metabolomics to Evaluate the Stability of Extra-Virgin Olive Oil with Added Lycium barbarum Carotenoids during Storage
Source: Foods. 2019 May 28;8(6):179. doi: 10.3390/foods8060179 (PMC6616970; doi:10.3390/foods8060179)
Supplement: Supplementary file 1 [file foods-08-00179-s001.zip › Supplementary S2.xlsx]

## Sheet: Phenolic annotations oil
Compound	Class	Subclass	oil10_10-r001	oil10_10-r002	oil10_10-r003	oil11_11-r001	oil11_11-r002	oil11_11-r003	oil12_12-r001	oil12_12-r002	oil12_12-r003	oil1_1-r001	oil1_1-r002	oil1_1-r003	oil2_2-r001	oil2_2-r002	oil2_2-r003	oil3_3-r001	oil3_3-r002	oil3_3-r003	oil4_4-r001	oil4_4-r002	oil4_4-r003	oil5_5-r001	oil5_5-r002	oil5_5-r003	oil6_6-r001	oil6_6-r002	oil6_6-r003	oil7_7-r001	oil7_7-r002	oil7_7-r003	oil8_8-r001	oil8_8-r002	oil8_8-r003	oil9_9-r001	oil9_9-r002	oil9_9-r003	Annotations	CompositeSpectrum
8-Prenylnaringenin	Flavonoids	Flavanones	1384662	1443851	1520268	1466733	1456222	210893	1412588	215047	163987	8299337	1	8196205	1	11584724	154935488	141385408	24944068	1	43133216	1	12591616	610359	728071	588740	9300717	9173403	1	318890	256891	1749483	1296526	880102	862922	641572	1	600712	8-Prenylnaringenin [ C20 H20 O5, tgt=37.06, overall=37.06 ]	(342.25748, 2698.0774)(344.54483, 5635.992)(323.92282, 63312.945)(325.4811, 70574.14)(326.12396, 20546.818)(342.2792, 11887.286)(342.13397, 3081.4575)(323.13522, 1345.226)(360.28552, 1725.5103)(361.09204, 8299.89)(361.32123, 12381.029)(362.5201, 15921.194)(363.18793, 1280.1326)(340.8576, 468.112)(365.36868, 15822.3125)(365.7354, 2279.4912)(345.91287, 90044.04)(347.11398, 10726.589)(350.11426, 814…
Eriodictyol	Flavonoids	Flavanones	3416348	1124263	1	3033207	3362838	1	1	2832635	1	5116626	5027509	6125301	1866465	1885615	1860824	1637084	1718566	21966760	8098621	11964090	1	624385	703150	1714257	13707211	3796556	19613792	1	1	1	1	1	1	1	1	672164	Eriodictyol [ C15 H12 O6, tgt=6.59, overall=6.59 ]	(290.32477, 1010.8737)(270.8343, 48082.312)(272.0546, 18602.057)(273.06165, 2806.3755)(291.06958, 7605.9707)(293.9861, 15011.492)(294.0834, 29406.48)(271.56384, 8253.831)(311.1059, 203014.9)(288.82437, 12095.319)(290.08868, 248.604)(311.05157, 216260.47)(312.0553, 31446.105)(295.04623, 19898.904)(296.30566, 4240.105)(297.2538, 5522.4443)(298.0561, 1780.38)
Poncirin	Flavonoids	Flavanones	1	1	1	126466	124725	169804	1	1	1	153723	315286	184611	1	1	189450	1	1	1	699416	1	2305973	633746	853351	1014555	906501	445183	1145249	1	1	1	1	1	1	1	1	1	Poncirin [ C28 H34 O14, tgt=56.19, overall=56.19 ]	(595.7364, 6122.539)(597.4016, 5763.934)(597.1999, 10966.495)(598.1963, 6002.17)(578.55994, 10900.121)(580.1817, 8127.505)(581.18494, 1719.41)(596.19635, 5181.6426)(596.19305, 2181.7068)(577.1926, 4240.63)(612.84076, 5940.782)(595.22723, 5884.0864)(596.4784, 1198.135)(597.2217, 1062.78)(622.1882, 1420.0117)(600.9566, 8221.192)(602.18463, 2878.4583)(603.191, 2520.99)
Neohesperidin	Flavonoids	Flavanones	1091796	27050430	8102808	12570269	34276396	763688	1	78493792	12119521	329832	308223	412709	380013	341102	367666	1	398927	493977	806790	1	1847602	769741	858724	1792649	590879	508343	1897244	4958845	1	65291136	55083172	3314654	1	1	76772168	1139855	Neohesperidin [ C28 H34 O15, tgt=8.61, overall=8.61 ]	(611.1832, 34409.227)(612.3744, 20946.977)(595.20087, 3686.955)(596.1969, 534.28503)(611.1978, 2380.47)(595.99304, 3748.016)(596.19867, 9192.017)(597.19995, 13111.91)(598.1972, 6271.18)(628.7233, 178.06)(611.2108, 10902.334)(612.213, 6444.718)(613.2084, 4031.75)(637.53705, 1622.8412)(617.4347, 2320.8325)
Didymin	Flavonoids	Flavanones	1	1	1	126466	124725	169804	1	1	1	153723	315286	184611	1	1	189450	1	1	1	699416	1	2305973	769741	858724	1792649	906501	445183	1145249	1	1	1	1	1	1	1	1	1	Didymin [ C28 H34 O14, tgt=56.19, overall=56.19 ]	(595.7364, 6122.539)(597.4016, 5763.934)(597.1999, 10966.495)(598.1963, 6002.17)(578.55994, 10900.121)(580.1817, 8127.505)(581.18494, 1719.41)(596.19635, 5181.6426)(596.19305, 2181.7068)(577.1926, 4240.63)(612.84076, 5940.782)(595.22723, 5884.0864)(596.4784, 1198.135)(597.2217, 1062.78)(622.1882, 1420.0117)(600.9566, 8221.192)(602.18463, 2878.4583)(603.191, 2520.99)
Pinocembrin	Flavonoids	Flavanones	1	343292	364292	377281	1	371602	1	348698	507825	6027292	5933093	1	5556383	6159836	4921755	4737522	6126436	6502094	9686249	12166617	1	769741	858724	1792649	5644356	9576009	9482009	339526	764796	799040	532305	1604701	475963	305337	525775	369145	Pinocembrin [ C15 H12 O4, tgt=41.27, overall=41.27 ]	(258.5739, 16184.613)(259.074, 2296.16)(238.30063, 136496.9)(239.06145, 9473.688)(240.05965, 2637.369)(241.0667, 260.88)(260.58942, 482.52005)(242.47278, 7727.134)(243.0848, 29.71)(274.75482, 13493.756)(276.11554, 314.9275)(257.51996, 9963.696)(259.6108, 27342.482)(261.10605, 60674.332)(281.31485, 1924.6776)(282.06485, 662.915)(263.8398, 5985.25)(262.0529, 88.89)
Eriocitrin	Flavonoids	Flavanones	804770	947080	981977	907039	908546	1014014	933368	952276	978709	192095	206333	182335	1004801	197984	1108153	1099189	1190865	217343	748245	1600123	1749302	919802	16585338	16669761	1113867	2681160	2732011	1007430	895444	825472	928697	995719	865108	915166	912120	868859	Eriocitrin [ C27 H32 O15, tgt=59.92, overall=59.92 ]	(597.84155, 1920.9116)(601.1823, 16752.71)(602.1854, 3505.8)(578.97174, 3910.1836)(582.0265, 5525.3115)(582.50415, 6432.627)(583.1609, 7571.6)(599.43994, 7973.1025)(602.1843, 3775.62)(603.1918, 3156.54)(580.60077, 8360.667)(581.7843, 3603.8743)(583.18207, 7521.1523)(619.213, 3719.23)(597.2355, 12374.275)(598.28613, 1759.8422)(599.2214, 3357.0176)(600.2244, 99.29)(623.18475, 4221.7383)(624.8538, 1…
Naringenin 7-O-glucoside	Flavonoids	Flavanones	1	1	1	1	1	1	1	1	1	117994712	19007388	20468328	15731834	28575166	8494762	24239888	22730020	26686052	33612600	262693824	58138712	960665	3020030	964245	20272708	92148928	102458744	1	1	1	1	1	1	1	1	1	Naringenin 7-O-glucoside [ C21 H22 O10, tgt=94.02, overall=94.02 ]	(435.61896, 41895.316)(438.13037, 3239.9954)(439.1297, 101771.0)(440.1329, 22535.43)(416.47433, 84519.26)(418.10794, 42781.664)(419.12497, 1309584.5)(420.12823, 252734.81)(421.1317, 54589.035)(438.4718, 12180.011)(439.6371, 4392.89)(419.05255, 1816710.1)(420.05667, 533874.6)(421.05948, 102365.13)(422.03204, 25232.295)(422.1339, 19911.08)(454.148, 1626.4)(434.144, 1403711.0)(435.14612, 336666.6)(4…
Naringin 6'-malonate	Flavonoids	Flavanones	1	1	1	1	1	1	1	1	1	4355518	1	1	16561019	1	1	1	1	1	1	3867053	4004273	960665	3020030	964245	1107303	951472	1044719	4011053	3677753	1	13186962	1	5687790	328327	2115922	328899	Naringin 6'-malonate [ C30 H34 O17, tgt=9.04, overall=9.04 ]	(689.1543, 3099.69)(649.17725, 1640.1998)(667.60834, 13820.183)(668.61334, 2763.2473)(685.3156, 17609.393)(685.19464, 14685.626)(673.20013, 9063.273)(673.7335, 992.2885)
Hesperetin	Flavonoids	Flavanones	484739	633428	581511	255078	274054	311580	514481	1005430	1016662	377886	437150	3701244	1680058	4266281	3188032	3396699	1	4091146	376713	10838353	7367258	1063888	1238797	1	358801	8766026	4809140	272930	644799	575936	690646	681388	607168	296844	216985	294729	Hesperetin [ C16 H14 O6, tgt=43.61, overall=43.61 ]	(302.69183, 1826.1763)(304.68793, 989.07996)(287.69305, 7625.6206)(288.41425, 5716.3945)(289.0853, 16037.237)(304.94992, 1867.6172)(307.09363, 8301.855)(305.0941, 118.95)(286.5096, 31196.996)(286.08072, 2965.7644)(323.33, 13805.362)(325.125, 4156.8223)(304.2539, 4528.588)(303.105, 165.62)(325.87152, 20084.598)(327.675, 36543.41)(329.7488, 37739.496)(330.0837, 12285.06)(309.31958, 3263.7244)(310.0…
Hesperidin	Flavonoids	Flavanones	1091796	27050430	8102808	12570269	34276396	763688	1	78493792	12119521	329832	308223	412709	380013	341102	367666	1	398927	493977	806790	1	1847602	1063888	1238797	1	590879	508343	1897244	4958845	1	65291136	55083172	3314654	1	1	76772168	1139855	Hesperidin [ C28 H34 O15, tgt=8.61, overall=8.61 ]	(611.1832, 34409.227)(612.3744, 20946.977)(595.20087, 3686.955)(596.1969, 534.28503)(611.1978, 2380.47)(595.99304, 3748.016)(596.19867, 9192.017)(597.19995, 13111.91)(598.1972, 6271.18)(628.7233, 178.06)(611.2108, 10902.334)(612.213, 6444.718)(613.2084, 4031.75)(637.53705, 1622.8412)(617.4347, 2320.8325)
Sakuranetin	Flavonoids	Flavanones	1358880	3254609	3195822	1001766	1058940	1695464	2874834	3052557	1364375	1069922	5188211	2979931	1	1374900	843431	1	1297474	1	815129	1167348	1404719	1063888	1238797	1	1078833	1237553	1076764	2030216	3305054	3225153	3399229	2143523	3256725	2161799	3195527	3044585	Sakuranetin [ C16 H14 O5, tgt=79.95, overall=79.95 ]	(288.6465, 2382.206)(289.0878, 4187.16)(270.4159, 4135.9033)(271.5873, 3770.245)(273.0909, 7072.96)(287.39252, 6734.7305)(288.1029, 2799.98)(272.05862, 7093.669)(272.4943, 3994.527)(273.09543, 9458.547)(306.4557, 5808.853)(305.12418, 1226.1749)(289.16833, 50249.344)(290.11966, 8670.379)(291.1197, 1471.0967)(309.06955, 13378.722)(310.07285, 3396.7168)(311.0694, 803.2115)(291.0674, 5104.8984)(292.0…
Narirutin	Flavonoids	Flavanones	1	1	1	1	1	1	1	1	1	5082343	668140	5289083	4352035	5093923	5007066	2692552	2136285	7127275	1348002	1118724	1429838	1135227	1701347	1829810	1978359	1486441	1423798	1	1	1	1	1	1	1	1	1	Narirutin [ C27 H32 O14, tgt=59.54, overall=59.54 ]	(581.9892, 18016.133)(583.4105, 7023.1357)(583.93524, 1846.02)(586.1969, 12228.55)(565.55133, 3182.1643)(564.18195, 1686.66)(566.18274, 4936.19)(567.1712, 3586.83)(581.1825, 162.87)(565.0407, 9468.006)(565.84985, 3913.47)(566.57825, 1014.724)(568.1793, 2434.865)(569.1858, 3574.74)(599.1334, 75097.28)(600.2256, 29855.525)(601.22797, 6284.578)(584.53937, 14970.31)(586.21014, 3710.895)(606.0637, 791…
Eriodictyol 7-O-glucoside	Flavonoids	Flavanones	1	1	1	1	1	1	1	1	1	1	56526396	1	2865249	2414814	2880290	4581014	1652873	3776217	51233444	33923520	35764792	1135227	1701347	1829810	1	25728404	42977444	1	1	1	1	1	1	1	1	1	Eriodictyol 7-O-glucoside [ C21 H22 O11, tgt=47.41, overall=47.41 ]	(450.11612, 10692.478)(451.11176, 3397.135)(432.11365, 13534.038)(452.45532, 4733.3267)(452.12, 236.52)(435.12268, 147869.14)(436.12405, 58930.566)(437.1269, 18930.27)(438.3239, 21852.727)(439.13, 187111.44)(453.14545, 16863.309)(454.14886, 3647.3384)(475.2454, 4226.1987)(479.11118, 8349.907)(455.8999, 9644.947)(457.1947, 1347.5199)(460.31635, 1097.4341)(461.12115, 663.75)
Naringin	Flavonoids	Flavanones	1	1	1	1	1	1	1	1	1	5082343	668140	5289083	4352035	5093923	5007066	2692552	2136285	7127275	1348002	1118724	1429838	1138057	1127633	1373507	1978359	1486441	1423798	1	1	1	1	1	1	1	1	1	Naringin [ C27 H32 O14, tgt=59.54, overall=59.54 ]	(581.9892, 18016.133)(583.4105, 7023.1357)(583.93524, 1846.02)(586.1969, 12228.55)(565.55133, 3182.1643)(564.18195, 1686.66)(566.18274, 4936.19)(567.1712, 3586.83)(581.1825, 162.87)(565.0407, 9468.006)(565.84985, 3913.47)(566.57825, 1014.724)(568.1793, 2434.865)(569.1858, 3574.74)(599.1334, 75097.28)(600.2256, 29855.525)(601.22797, 6284.578)(584.53937, 14970.31)(586.21014, 3710.895)(606.0637, 791…
Neoeriocitrin	Flavonoids	Flavanones	804770	947080	981977	907039	908546	1014014	933368	952276	978709	192095	206333	182335	1004801	197984	1108153	1099189	1190865	217343	748245	1600123	1749302	1138057	1127633	1373507	1113867	2681160	2732011	1007430	895444	825472	928697	995719	865108	915166	912120	868859	Neoeriocitrin [ C27 H32 O15, tgt=59.92, overall=59.92 ]	(597.84155, 1920.9116)(601.1823, 16752.71)(602.1854, 3505.8)(578.97174, 3910.1836)(582.0265, 5525.3115)(582.50415, 6432.627)(583.1609, 7571.6)(599.43994, 7973.1025)(602.1843, 3775.62)(603.1918, 3156.54)(580.60077, 8360.667)(581.7843, 3603.8743)(583.18207, 7521.1523)(619.213, 3719.23)(597.2355, 12374.275)(598.28613, 1759.8422)(599.2214, 3357.0176)(600.2244, 99.29)(623.18475, 4221.7383)(624.8538, 1…
Isoxanthohumol	Flavonoids	Flavanones	4864843	4703693	4996902	4565478	4691745	4809436	4753416	4661479	4697280	8714861	8312658	10274402	6480485	9234504	6046540	6064045	6399068	5221291	19831086	17306212	10921184	1208639	1	681869	8138693	15149322	14095288	8792963	5243028	9358322	4448255	5577075	4393837	4558138	4598713	4812781	Isoxanthohumol [ C21 H22 O5, tgt=81.26, overall=81.26 ]	(354.72604, 719.3636)(337.3354, 21641.824)(360.1758, 358.51)(338.1549, 7566.41)(373.10114, 14527.67)(373.40723, 1364.567)(359.17682, 13016.561)(377.51016, 51470.695)(378.41516, 12528.469)(379.3578, 5482.515)(361.3499, 35992.824)(362.8548, 11181.857)(363.56793, 158771.78)(364.14157, 51999.48)
Naringenin	Flavonoids	Flavanones	328385	440309	338598	1	471314	615394	269285	390632	314506	1842715	1574660	1972771	2217061	7106479	6697514	5583698	5841064	2074640	2119873	5157113	1	1337327	1	1	24260356	38367972	91588912	747748	439122	508790	517052	727073	238500	204765	200113	196058	Naringenin [ C15 H12 O5, tgt=26.16, overall=26.16 ]	(272.8812, 911.9181)(256.36136, 33286.98)(258.0677, 9056.475)(258.4332, 27322.994)(258.315, 8500.862)(259.07504, 62045.047)(276.58405, 39834.07)(278.09085, 5999.0835)(257.33832, 66969.83)(258.075, 6342.547)(259.07376, 4179.4287)(293.10892, 9870.399)(272.97046, 7296.6313)(275.26608, 20243.252)(276.9426, 960.83203)(296.0566, 228125.48)(296.30673, 73946.37)(297.0537, 75596.34)(281.1885, 11781.3125)(…
6-Geranylnaringenin	Flavonoids	Flavanones	48289136	51198664	31171012	26887888	24942848	27400336	44781532	42642752	24820792	249897888	218655200	1	5707600	4425848	5306791	88355048	4281107	4371067	8191116	1	22028412	1471082	1637557	1	11716320	282528512	278315616	41122896	47255224	47526376	34496080	33940980	48740260	32220576	49232472	48139264	6-Geranylnaringenin [ C25 H28 O5, tgt=80.92, overall=80.92 ]	(408.49033, 16725.055)(409.86877, 25564.914)(412.2108, 14646.559)(413.21857, 5238.7573)(391.18924, 9213.541)(393.2028, 15893.318)(409.19223, 3033.3035)(391.19135, 9322.014)(427.60086, 429704.66)(427.82343, 89288.04)(428.48544, 13264.029)(410.6004, 6438.4995)(411.22165, 891.94336)(413.222, 6668.11)(436.19308, 2554.7134)(413.166, 188.77)
Naringin 4'-O-glucoside	Flavonoids	Flavanones	1	1	1	1	1	1	1	1	1	117994712	19007388	20468328	1	1	1	24239888	22730020	26686052	1	1	1	1471082	1637557	1	20272708	92148928	102458744	1	1	1	1	1	1	1	1	1	Naringin 4'-O-glucoside [ C21 H22 O10, tgt=94.02, overall=94.02 ]	(435.787, 34178.875)(438.13452, 3798.915)(416.39594, 100129.75)(418.10635, 60990.504)(419.12518, 1167234.5)(420.12823, 227566.56)(421.1337, 55124.047)(439.14505, 16674.02)(438.1295, 5706.49)(419.0122, 1333923.5)(420.01678, 523543.72)(421.0204, 103386.234)(421.96524, 27031.32)(422.1339, 19911.08)(434.14444, 1155267.5)(435.1462, 274261.28)(436.14838, 32936.43)(437.1427, 5098.835)(460.99026, 20046.5…
6-Prenylnaringenin	Flavonoids	Flavanones	1	1	1	1	1	1	1	1	1	8299337	1	8196205	1	1	1	1	1	1	1	1	12591616	1593303	1460538	1	9300717	9173403	1	1	1	1	1	1	1	641572	1	1	6-Prenylnaringenin [ C20 H20 O5, tgt=29.29, overall=29.29 ]	(345.14606, 193.815)(325.1212, 98424.12)(326.1243, 14414.133)(345.14444, 99.26)(323.13535, 892.30005)(361.3207, 681.1801)(361.93085, 4962.455)(362.1848, 8702.0)(340.95343, 431.6)(363.9648, 26353.404)(364.13712, 2926.942)(345.1174, 131689.42)(346.11905, 16468.367)
Narirutin 4'-O-glucoside	Flavonoids	Flavanones	1	1	1	1	1	1	1	1	1	760976	625939	563486	907168	768711	825943	775955	532495	541667	623721	1355272	976778	1850975	2082988	3082801	479772	914759	1921391	1	1	1	1	1	1	1	1	1	Narirutin 4'-O-glucoside [ C33 H42 O19, tgt=84.76, overall=84.76 ]	(743.725, 894.77496)(745.2371, 24457.799)(746.242, 9748.227)(747.2537, 298149.75)(748.2581, 120390.21)(725.2126, 16015.34)(726.2154, 5355.7)(727.2279, 152768.88)(728.2309, 59658.96)(729.2341, 15636.26)(747.25165, 26660.938)(748.2549, 10801.429)(749.2459, 18386.984)(725.23114, 12432.75)(726.23535, 2789.1833)(763.32654, 19408.598)(764.45374, 6991.0376)(763.6511, 2184.71)(747.2531, 252532.39)(748.25…
Nepetin	Flavonoids	Flavones	1	1	2748194	1592869	1	1	1324340	1	1	1402526	1976477	2144561	583854	936205	1181924	1429561	1275156	1585072	3886725	2788896	1492810	3592657	15659026	2605861	1890244	2526460	2339256	151470	1322412	798782	814846	1184995	257902	621428	513831	356233	Nepetin [ C16 H12 O7, tgt=30.17, overall=30.17 ]	(318.0699, 1843.6742)(299.30118, 5081.631)(301.26254, 25930.156)(302.06494, 3588.34)(303.0641, 44.6)(319.07285, 4757.5557)(321.0789, 52.34)(299.9514, 16591.979)(302.06482, 3581.3875)(335.02798, 1392.1511)(337.3205, 1383.58)(338.10306, 1941.8622)(338.93353, 1724.715)(339.0984, 5437.23)(317.5702, 1920.3595)(319.34494, 9097.896)(320.09903, 483.92)(340.22244, 84230.37)(342.053, 19671.479)(343.0588, 4…
Apigenin 6,8-C-galactoside-C-arabinoside	Flavonoids	Flavones	1	1	1	1	1	1	1	1	1	88054	1141615	1092957	1	1	1	1	1	163575	436076	785247	1	3592657	15659026	2605861	221966	487518	2041196	1	1	1	1	1	1	1	1	1	Apigenin 6,8-C-galactoside-C-arabinoside [ C26 H28 O14, tgt=34.94, overall=34.94 ]	(566.48834, 881.5866)(566.1647, 4737.33)(567.1713, 1972.71)(569.1449, 339.91)(570.1743, 95.99)(547.1501, 332.27)(551.1441, 2836.49)(571.1793, 43.559998)(552.4844, 10774.361)(553.1589, 5990.33)(584.1806, 4734.688)(585.9597, 3818.194)(586.4387, 4972.082)(586.8531, 3305.8367)(566.4087, 6113.1113)(568.04675, 3770.5789)(569.1767, 13611.42)(570.182, 6904.032)(589.8659, 6835.1826)(591.1545, 3099.7253)(5…
Cirsilineol	Flavonoids	Flavones	853192	862342	887342	850743	848401	1	871884	850952	1	54016660	50256368	51471096	142639728	143543360	137422640	130142384	131484936	137102080	64246072	34749632	80854064	3816868	3856905	3564823	63535516	60397696	60744964	274707	2214687	218689	668371	246484	164820	645901	658114	989673	Cirsilineol [ C18 H16 O7, tgt=11.88, overall=11.88 ]	(344.81833, 27780.717)(347.84634, 9952.16)(349.1095, 14261.958)(326.99448, 17306.328)(330.08322, 7967.8267)(331.09512, 32033.795)(348.34726, 26481.92)(349.59973, 1644.755)(349.1093, 6720.14)(327.07913, 95673.17)(328.0824, 14076.782)(362.56863, 110156.734)(363.73105, 29081.588)(364.13647, 3472.7283)(344.95026, 585460.8)(345.11697, 145375.9)(370.58313, 683.9792)(350.61258, 7102.521)(354.0905, 1266.…
Luteolin 7-O-(2-apiosyl-glucoside)	Flavonoids	Flavones	1	1	1	1	1	1	1	1	1	1	1	1	1	1	1	1	1	1	106602	1	2605885	3876916	4108026	1	849396	726572	695581	1	1	522610	1	1	1	1	1	1	Luteolin 7-O-(2-apiosyl-glucoside) [ C26 H28 O15, tgt=40.00, overall=40.00 ]	(580.1314, 150.2)(562.1216, 11281.61)(563.1198, 3442.75)(582.7387, 6723.391)(584.0294, 6674.2573)(584.8309, 4822.4214)(585.82904, 10173.212)(586.836, 26159.06)(587.1719, 44459.375)(567.95636, 6885.4946)(569.168, 8474.16)(600.6831, 8377.733)(602.61505, 4064.6042)(603.35657, 3675.6785)(580.609, 10538.953)(581.7841, 2169.77)(585.1827, 8061.76)(605.3881, 4200.3677)(606.28705, 8299.401)(607.4293, 1282…
Eupatorin	Flavonoids	Flavones	853192	862342	887342	850743	848401	1	871884	850952	1	54016660	50256368	51471096	142639728	143543360	137422640	130142384	131484936	137102080	64246072	34749632	80854064	3876916	4108026	1	63535516	60397696	60744964	274707	2214687	218689	668371	246484	164820	645901	658114	989673	Eupatorin [ C18 H16 O7, tgt=11.88, overall=11.88 ]	(344.81833, 27780.717)(347.84634, 9952.16)(349.1095, 14261.958)(326.99448, 17306.328)(330.08322, 7967.8267)(331.09512, 32033.795)(348.34726, 26481.92)(349.59973, 1644.755)(349.1093, 6720.14)(327.07913, 95673.17)(328.0824, 14076.782)(362.56863, 110156.734)(363.73105, 29081.588)(364.13647, 3472.7283)(344.95026, 585460.8)(345.11697, 145375.9)(370.58313, 683.9792)(350.61258, 7102.521)(354.0905, 1266.…
Apigenin 6-C-glucoside	Flavonoids	Flavones	1	1	1	1	1	1	1	1	1	98377824	7132120	13966134	2497298	2515382	2845263	4257387	1829062	3464360	50851048	12861456	37111172	3876916	4108026	1	1	24463588	23693710	1	1	1	1	1	1	1	1	1	Apigenin 6-C-glucoside [ C21 H20 O10, tgt=47.52, overall=47.52 ]	(433.4469, 48561.098)(436.11545, 32987.344)(437.1286, 6534.0654)(438.1216, 3080.91)(415.9091, 52825.37)(416.99527, 19243.848)(417.302, 172363.3)(418.10397, 42365.656)(435.12048, 149303.73)(436.1219, 63264.887)(437.2517, 16156.441)(438.2669, 21557.697)(439.1302, 113814.82)(417.91425, 240775.16)(418.97418, 61355.06)(452.28543, 9936.948)(454.1488, 3555.9023)(432.3753, 60364.51)(434.13455, 36295.164)…
Tetramethylscutellarein	Flavonoids	Flavones	1060573	2219007	1085025	3519882	1814219	1916131	824507	853699	885188	273008928	258511808	43241180	1	53009360	53882680	45425580	43999600	1	311219776	161903616	366158816	3876916	4108026	1	295017120	135965728	133955440	7253439	7080253	2845341	2039979	2078071	2032362	31970060	31910332	30271432	Tetramethylscutellarein [ C19 H18 O6, tgt=71.44, overall=71.44 ]	(343.46295, 3724647.5)(344.1135, 812148.4)(345.1197, 122531.516)(346.12115, 15221.408)(324.0947, 9385.318)(343.7816, 27807.807)(345.12106, 6994.51)(327.11624, 72971.914)(328.1192, 16263.502)(329.12326, 4405.706)(362.46423, 5237.645)(342.63547, 5679.126)(343.13806, 824.6767)(365.0968, 31448.922)(366.17987, 3007.969)(347.43716, 138878.19)(348.09314, 27003.51)(349.09866, 7418.94)(350.10092, 1142.806…
Nobiletin	Flavonoids	Flavones	1144222	1	249131	147549	1	161968	222810	136007	173684	487035488	458842624	470835680	550248640	536429856	516015008	489692960	542235010	571950460	365890656	1	1479384450	4178198	5764760	1	606596800	446362656	451941120	592622	536091	905056	319095	3697648	218211	862722	1060437	779523	Nobiletin [ C21 H22 O8, tgt=62.81, overall=62.81 ]	(402.70053, 1532574.2)(403.93448, 247138.47)(405.13486, 56904.344)(406.13412, 19930.662)(384.42056, 52505.375)(386.12476, 14903.767)(387.1277, 1467.92)(403.12982, 2505429.0)(404.1338, 463858.25)(405.1316, 144722.48)(385.1211, 6617262.5)(386.12418, 1805635.5)(387.12454, 232363.17)(388.12784, 25601.953)(421.21558, 11697.65)(422.49658, 10256.034)(422.1739, 153.44)(407.1802, 7073.47)(425.45865, 14638…
Rhoifolin	Flavonoids	Flavones	386389	447810	465787	427760	427585	483173	442095	448089	453707	1	464791	517931	498847	986600	542636	535404	584592	1	855578	1	9676526	4278999	4403601	1	1	975581	4467603	471812	1	388305	437263	465128	411763	434145	432103	414224	Rhoifolin [ C27 H30 O14, tgt=59.89, overall=59.89 ]	(579.003, 4446.53)(581.1685, 2917.095)(582.4978, 3912.1768)(561.1496, 6959.53)(562.1531, 1498.83)(566.1847, 1523.96)(579.66595, 19305.357)(580.18005, 20367.215)(581.1785, 421.43)(562.35333, 7091.0845)(562.15295, 1036.04)(596.98505, 12770.268)(598.1207, 1963.5519)(599.04877, 3218.6953)(600.22424, 424.61)(583.2009, 558.985)(601.15186, 6535.66)(602.1543, 991.66)(584.58856, 7379.103)(586.4991, 4268.4…
Apigenin 7-O-glucoside	Flavonoids	Flavones	84206104	4577285	4009928	4286555	3903405	4729031	1	12183276	4272022	235497968	248429024	250641728	46540168	46036144	45929496	136169280	1	59238388	210179600	190204640	240832848	4278999	4403601	1	99836824	114291904	113368768	4799466	4289889	17820588	4024350	4416300	3916887	4261518	4010968	17543382	Apigenin 7-O-glucoside [ C21 H24 O9, tgt=45.77, overall=45.77 ]	(420.32474, 182544.92)(421.14682, 40333.965)(402.11905, 864718.0)(423.66522, 20536.742)(422.16418, 9452.569)(423.1609, 2187.4102)(403.13077, 2983612.5)(404.13412, 592347.5)(405.13504, 113651.23)(406.1342, 9925.236)(438.93484, 4906.4253)(421.25775, 46982.336)(422.33423, 10348.801)(423.16266, 3010.516)(443.9619, 34432.246)(445.1006, 8560.247)(446.8895, 411020.25)(448.14197, 121623.53)(425.60565, 32…
7,4'-Dihydroxyflavone	Flavonoids	Flavones	307842	316096	410947	1	1	78921	1	82224	119694	4224722	1386749	1199995	4614954	5090520	4555192	4963265	5046818	446072	2041291	5737986	4163937	4770862	4701078	4675129	784558	2448122	852802	575556	465246	328880	175611	517449	236392	124176	139164	129651	7,4'-Dihydroxyflavone [ C15 H10 O4, tgt=66.36, overall=66.36 ]	(255.97108, 33128.04)(257.82727, 13328.06)(258.4031, 32122.617)(238.09004, 34535.4)(239.84935, 20099.475)(240.22533, 37193.66)(241.06535, 19493.871)(255.0592, 19000.254)(239.96272, 60070.156)(241.94307, 12168.138)(242.0682, 3230.54)(273.15204, 11192.452)(274.92215, 16779.352)(276.10486, 9766.206)(276.30698, 7169.022)(255.97594, 4600.4053)(256.0863, 147.3)(281.05823, 39191.11)(282.06186, 4903.5073…
Geraldone	Flavonoids	Flavones	568551	612607	579933	255264	274054	289431	509042	548411	560667	517593	12353897	1004880	7455496	1	10493548	7774132	10934005	11915859	18489750	36114504	37576112	4842986	1	2354325	13662060	21106620	21091794	612153	628698	1079698	674940	660371	601798	581503	580665	527065	Geraldone [ C16 H12 O5, tgt=85.42, overall=85.42 ]	(287.88394, 3402.0098)(269.46594, 17418.19)(270.0726, 3740.465)(285.5798, 33320.418)(286.0781, 2003.1158)(287.0675, 65.41)(268.53375, 23681.51)(269.62186, 3424.6736)(271.0837, 97.58)(303.72937, 2011.0619)(307.1113, 2180.85)(286.16666, 28585.79)(287.90387, 11653.343)(288.1051, 8008.0503)(309.0696, 2917.6904)(310.06946, 1120.6699)(311.0675, 62.69)(289.04962, 3132.355)
Apigenin 7-O-(6''-malonyl-apiosyl-glucoside)	Flavonoids	Flavones	1	1	1	226265	1	263450	1	1	1	1508654	408349	679899	505509	203808	239306	512097	703344	726675	515460	2015765	911642	4968686	1	3549161	1	1	1	835481	1703953	3760514	382559	231804	266921	455041	322137	313078	Apigenin 7-O-(6''-malonyl-apiosyl-glucoside) [ C29 H30 O17, tgt=68.40, overall=68.40 ]	(676.1451, 1850.6666)(676.1318, 2887.77)(633.1411, 6808.765)(634.1422, 4006.96)(635.1399, 1422.78)(656.381, 2316.8552)
6-Hydroxyluteolin 7-O-rhamnoside	Flavonoids	Flavones	523560	587368	587653	506753	535307	615012	516457	542324	611423	1	31432120	32350682	8558652	8950888	10071176	5637648	4495591	5319948	40234092	1	16085745	5834902	16409810	4193921	13713309	3565806	17165140	575813	501509	476959	546241	618943	526202	166136	567078	155705	6-Hydroxyluteolin 7-O-rhamnoside [ C21 H20 O11, tgt=4.96, overall=4.96 ]	(448.0972, 18459.72)(434.94522, 4782.7334)(434.0957, 787.89)(435.1006, 438890.1)(450.11804, 311515.9)(451.11832, 104582.25)(452.1221, 44389.195)(434.74493, 34059.16)(436.1079, 13109.929)(437.10724, 7091.2876)(466.28674, 8304.934)(469.13, 5848.33)(470.1415, 2921.18)(448.96945, 581765.9)(450.12735, 139697.05)(451.12668, 63656.23)(452.1407, 1466.2125)(471.08215, 2054.8801)(455.0751, 856.575)
Luteolin 7-O-glucuronide	Flavonoids	Flavones	1	1	1	1	1	1	1	1	1	13415280	11050444	12401108	10337802	10684162	10018570	16719170	10539280	19728706	13824976	26535566	62730032	6465659	6031323	6454420	7796204	7572020	18791556	1	1	1	1	1	1	1	1	1	Luteolin 7-O-glucuronide [ C21 H18 O12, tgt=90.64, overall=90.64 ]	(462.2507, 29734.084)(464.0885, 30353.883)(465.08423, 6157.283)(466.079, 3734.2)(447.7383, 1029.0741)(449.40512, 3039.0364)(450.0736, 309.935)(463.0848, 257811.16)(464.08774, 54552.14)(465.08923, 11993.17)(466.08203, 1975.5299)(445.8397, 21103.172)(446.6479, 50455.05)(482.8187, 2156.2131)(465.11377, 28578.94)(467.1089, 895.97)(485.06628, 45838.26)(486.06985, 9622.462)(487.07007, 961.1901)(470.717…
Rhoifolin 4'-O-glucoside	Flavonoids	Flavones	1	1	1	1	1	1	1	1	1	2249678	3093066	1	2958251	3029891	1	1	906489	1565267	3965552	8959994	1	8524669	37706080	36047120	7051665	7295625	16817530	1	1	1	1	1	1	1	1	1	Rhoifolin 4'-O-glucoside [ C33 H40 O19, tgt=20.07, overall=20.07 ]	(725.21204, 1509.36)(747.2514, 43284.42)(725.22363, 2656.875)(727.2273, 4086.7)(729.2428, 288.08)(762.5525, 21934.441)(764.0299, 10649.691)(764.2506, 4349.2354)(740.2407, 21221.684)(741.2429, 2767.3655)(766.2283, 8975.369)(768.2296, 6607.33)(769.2315, 630.11)(749.1981, 4807.21)(750.6018, 1442.966)(751.20703, 3407.9534)
Apigenin 7-O-glucuronide	Flavonoids	Flavones	1	1	1	1	1	1	1	1	1	5178408	13962119	29828708	6793579	5700297	9195599	6284747	6818614	5370666	10449694	29015732	29580136	8524669	37706080	36047120	16077291	11330224	11659272	1	1	1	1	1	1	1	1	1	Apigenin 7-O-glucuronide [ C21 H18 O11, tgt=88.43, overall=88.43 ]	(446.07846, 2996.6675)(430.74072, 1498.5201)(431.06268, 779.925)(447.0904, 203746.0)(448.09372, 45371.08)(449.09592, 8344.357)(450.0942, 400.52002)(430.51807, 3872.9329)(430.09222, 513.28503)(464.94376, 15588.88)(466.1331, 2756.0107)(449.11322, 176507.97)(450.1166, 36659.16)(451.11417, 18686.482)(452.11777, 3264.5032)(469.0726, 21303.766)(470.07614, 5770.58)(471.0785, 2030.1533)(454.06912, 1132.2…
Chrysoeriol 7-O-apiosyl-glucoside	Flavonoids	Flavones	1	1	1	1	1	1	1	1	1	88722	104425	124166	1	1	1	1	1	1	455855	1320698	2245645	8645638	12469205	10174800	1233915	756780	685077	17132020	15135896	1	17285254	16989748	1	17853556	1	1	Chrysoeriol 7-O-apiosyl-glucoside [ C27 H30 O15, tgt=10.63, overall=10.63 ]	(598.3276, 4703.0986)(599.1561, 4429.3)(578.82794, 3597.843)(581.16394, 225.775)(582.1551, 6780.8447)(599.1695, 1827.45)(580.1596, 4674.271)(581.71655, 9702.523)(582.90936, 9341.213)(583.15924, 11606.904)(612.59015, 14469.766)(613.4664, 6956.4185)(614.1728, 2052.37)(595.19415, 7062.1436)(596.1944, 7359.517)(597.19495, 6713.848)(598.1981, 518.73)(617.1513, 4083.3657)(618.1553, 237.08)(601.151, 747…
Apigenin 6,8-C-arabinoside-C-glucoside	Flavonoids	Flavones	1	1	1	1	1	1	1	1	1	88054	1	1	1	1	1	1	1	1	436076	1	1	9424376	5900765	3790709	221966	1	1	1	1	1	1	1	1	1	1	1	Apigenin 6,8-C-arabinoside-C-glucoside [ C26 H28 O14, tgt=34.94, overall=34.94 ]	(569.1463, 225.92)(553.1548, 15876.19)(585.1916, 2440.53)(587.6836, 6663.843)(588.1851, 8017.53)(567.5225, 8303.816)(568.5268, 4319.075)(569.1767, 13611.42)(570.182, 6904.032)(589.8176, 7753.1313)(591.1541, 3679.6204)(593.1405, 484.77)(572.129, 219.51)
Gardenin B	Flavonoids	Flavones	1	494321	515348	1	436819	544903	460150	1	553756	7083303	5590198	7599811	3594563	5810599	5358337	3600454	5329647	1631568	4791281	5186465	18141360	9424376	5900765	3790709	12832722	10754737	9851595	1	545944	498981	526464	575224	509497	566628	614577	543487	Gardenin B [ C19 H18 O7, tgt=27.03, overall=27.03 ]	(358.1121, 4876.1816)(340.1018, 16068.172)(361.06476, 889386.7)(362.06842, 242663.17)(363.04004, 62768.453)(363.13, 47381.91)(364.1344, 5283.6)(341.0958, 118717.73)(342.09814, 23229.363)(376.97156, 17854.838)(378.0465, 2923.9458)(379.1504, 819.83)(358.12918, 2457.1033)(359.13907, 415.27664)(381.26746, 10533.603)(382.08813, 1141.7)(364.8688, 32915.42)(365.97723, 15023.383)(367.5409, 3615.7656)(368…
Luteolin 7-O-malonyl-glucoside	Flavonoids	Flavones	1	1	1	1	1	1	1	1	1	1	374550	1	1	1	1	1	1	1	1	276425	6339977	10419395	621379	546332	173953	154498	157321	1	1	1	1	1	1	1	1	1	Luteolin 7-O-malonyl-glucoside [ C24 H22 O14, tgt=29.25, overall=29.25 ]	(537.0945, 329.96)(537.1201, 42905.41)(538.1214, 14269.99)(521.9621, 20115.338)(522.4387, 41376.242)(523.115, 1664.04)(555.6515, 1747.7935)(537.1237, 16168.558)(538.7337, 2918.996)(540.1456, 190.31)(559.1026, 3333.3125)(560.1041, 245.28)(543.585, 10023.266)
Luteolin 7-O-rutinoside	Flavonoids	Flavones	1	1	1	1	1	1	1	1	1	88722	104425	124166	1	1	1	1	1	1	455855	1320698	2245645	12026397	11625608	11091034	1233915	756780	685077	17132020	15135896	1	17285254	16989748	1	17853556	1	1	Luteolin 7-O-rutinoside [ C27 H30 O15, tgt=10.63, overall=10.63 ]	(598.3276, 4703.0986)(599.1561, 4429.3)(578.82794, 3597.843)(581.16394, 225.775)(582.1551, 6780.8447)(599.1695, 1827.45)(580.1596, 4674.271)(581.71655, 9702.523)(582.90936, 9341.213)(583.15924, 11606.904)(612.59015, 14469.766)(613.4664, 6956.4185)(614.1728, 2052.37)(595.19415, 7062.1436)(596.1944, 7359.517)(597.19495, 6713.848)(598.1981, 518.73)(617.1513, 4083.3657)(618.1553, 237.08)(601.151, 747…
Chrysin	Flavonoids	Flavones	307842	316096	410947	1	1	78921	1	82224	119694	4224722	1386749	1199995	4614954	5090520	4555192	4963265	5046818	446072	2041291	5737986	4163937	12541214	14263355	16435175	784558	2448122	852802	575556	465246	328880	175611	517449	236392	124176	139164	129651	Chrysin [ C15 H10 O4, tgt=66.36, overall=66.36 ]	(255.97108, 33128.04)(257.82727, 13328.06)(258.4031, 32122.617)(238.09004, 34535.4)(239.84935, 20099.475)(240.22533, 37193.66)(241.06535, 19493.871)(255.0592, 19000.254)(239.96272, 60070.156)(241.94307, 12168.138)(242.0682, 3230.54)(273.15204, 11192.452)(274.92215, 16779.352)(276.10486, 9766.206)(276.30698, 7169.022)(255.97594, 4600.4053)(256.0863, 147.3)(281.05823, 39191.11)(282.06186, 4903.5073…
Pebrellin	Flavonoids	Flavones	853192	862342	887342	850743	848401	1	871884	850952	1	54016660	50256368	51471096	142639728	143543360	137422640	130142384	131484936	137102080	64246072	34749632	80854064	13675325	14700836	18858758	63535516	60397696	60744964	274707	2214687	218689	668371	246484	164820	645901	658114	989673	Pebrellin [ C18 H16 O7, tgt=11.88, overall=11.88 ]	(344.81833, 27780.717)(347.84634, 9952.16)(349.1095, 14261.958)(326.99448, 17306.328)(330.08322, 7967.8267)(331.09512, 32033.795)(348.34726, 26481.92)(349.59973, 1644.755)(349.1093, 6720.14)(327.07913, 95673.17)(328.0824, 14076.782)(362.56863, 110156.734)(363.73105, 29081.588)(364.13647, 3472.7283)(344.95026, 585460.8)(345.11697, 145375.9)(370.58313, 683.9792)(350.61258, 7102.521)(354.0905, 1266.…
Neodiosmin	Flavonoids	Flavones	35301568	36465104	35668272	35626984	1	37506300	35713176	37318904	36414180	250536	274356	258859	1	1	1	1	1	1	511445	906326	694038	14279634	7708626	2905362	920727	2426583	2344363	36367352	33554338	29937856	13617117	36835292	1	38769788	36143680	35253292	Neodiosmin [ C28 H32 O15, tgt=12.83, overall=12.83 ]	(609.6809, 33478.227)(610.68463, 22519.945)(611.68787, 20716.035)(612.6875, 6725.245)(613.6892, 3528.295)(590.151, 11688.193)(591.1541, 6079.639)(592.15, 571.28503)(610.814, 48585.16)(611.365, 32685.725)(612.17413, 24941.744)(613.17487, 10152.296)(595.6972, 5574.703)(596.1966, 11671.622)(597.1989, 7878.767)(628.87836, 3383.9666)(608.7527, 4909.484)(613.22327, 4021.275)(636.1596, 1695.0449)(614.70…
7,3',4'-Trihydroxyflavone	Flavonoids	Flavones	1	1	1	1	1	1	1	1	1	104079	431501	508546	331760	348732	1734315	310952	602532	1	1	5502548	6586124	16540572	2553666	16530843	3193284	3627364	3487309	255553	1	1	1	1	1	1	1	1	7,3',4'-Trihydroxyflavone [ C15 H10 O5, tgt=73.22, overall=73.22 ]	(271.27966, 52627.785)(272.05487, 20220.209)(273.06256, 4629.903)(254.54921, 5978.52)(255.04645, 6791.205)(257.0593, 19637.246)(272.3978, 18448.434)(272.559, 2227.915)(256.55948, 33519.81)(257.55893, 11282.276)(258.0613, 4511.74)(288.64966, 5474.741)(292.49405, 35036.586)(272.1699, 4441.5063)(273.0902, 153.83)(294.6855, 23165.137)(296.05365, 3862.608)(297.05554, 599.525)(279.5842, 7568.7095)
Hispidulin	Flavonoids	Flavones	669782	654182	709943	685443	740019	782186	654343	829192	730445	1554766	1	1	4264367	1	797105	1093919	368803	848226	1556635	1477407	6375742	18702338	18768232	19733884	1911388	1	16362687	957709	841962	801651	922920	739476	721831	798796	658482	750356	Hispidulin [ C16 H12 O6, tgt=59.91, overall=59.91 ]	(300.89673, 18889.4)(302.0661, 141.72)(285.0542, 8180.04)(302.23895, 10977.956)(302.07428, 610.1781)(286.57358, 236.09)(321.10495, 7302.703)(302.03058, 3017.3687)(305.0937, 1343.8)(323.0583, 8554.296)(324.05978, 2353.1733)(307.04413, 3451.9187)(309.05, 1026.4333)(310.0637, 1109.21)
Apigenin 7-O-diglucuronide	Flavonoids	Flavones	1	1	1	1	1	1	1	1	1	1	3246312	5078325	1	2981573	1	1	1	1	160791	2651583	4485214	21012268	39089264	15898813	396603	366415	339290	1	1	1	1	1	1	1	1	1	Apigenin 7-O-diglucuronide [ C27 H26 O17, tgt=40.42, overall=40.42 ]	(624.87, 447.1275)(626.62244, 1052.69)(609.6327, 489.64502)(610.1326, 608.19)(626.1157, 57.7)(607.3667, 5483.2627)(609.6312, 1656.82)(610.6383, 1331.9)(611.1446, 631.79)(642.3656, 4860.796)(643.9518, 5956.2544)(644.5804, 3240.894)(645.1775, 1701.8434)(648.11426, 942.5533)(649.1113, 2019.8501)(627.89764, 1795.9958)
Isorhoifolin	Flavonoids	Flavones	386389	447810	465787	427760	428183	483173	442095	448089	453707	1	464791	517931	498847	986600	542636	535404	584592	1	855578	1	9676526	22356480	20683536	22283188	1	975581	4467603	471812	1	388705	437263	465128	411763	434145	432103	414224	Isorhoifolin [ C27 H30 O14, tgt=59.89, overall=59.89 ]	(579.003, 4446.53)(581.1685, 2917.095)(582.4978, 3912.1768)(561.1496, 6959.53)(562.1531, 1498.83)(566.1847, 1523.96)(579.66595, 19305.357)(580.18005, 20367.215)(581.1785, 421.43)(562.35333, 7091.0845)(562.15295, 1036.04)(596.98505, 12770.268)(598.1207, 1963.5519)(599.04877, 3218.6953)(600.22424, 424.61)(583.2009, 558.985)(601.15186, 6535.66)(602.1543, 991.66)(584.58856, 7379.103)(586.4991, 4268.4…
Apigenin	Flavonoids	Flavones	1	1	1	1	1	1	1	1	1	104079	431501	508546	331760	348732	1734315	310952	1	1	1	5502548	6586124	26899636	29156242	28803244	3193284	3627364	3487309	1	1	1	1	1	1	1	1	1	Apigenin [ C15 H10 O5, tgt=73.22, overall=73.22 ]	(271.27966, 52627.785)(272.05487, 20220.209)(273.06256, 4629.903)(254.54921, 5978.52)(255.04645, 6791.205)(257.0593, 19637.246)(271.06195, 27362.21)(272.559, 2227.915)(256.72757, 32612.951)(257.55817, 5080.305)(288.5873, 3785.9043)(293.09534, 43314.773)(271.9856, 4323.746)(273.0902, 153.83)(294.6855, 23165.137)(296.05365, 3862.608)(297.05554, 599.525)(279.5842, 7568.7095)
Chrysoeriol 7-O-(6''-malonyl-glucoside)	Flavonoids	Flavones	1	1	1	1	1	1	1	1	1	1	1	1	1	1	1	1	1	1	293536	1844072	2838084	1	1	1	466502	730956	436878	1	1	1	1	1	1	163391	171286	152866	Chrysoeriol 7-O-(6''-malonyl-glucoside) [ C25 H24 O14, tgt=9.01, overall=9.01 ]	(531.1077, 5469.235)(532.1118, 39.34)(551.1441, 612.41)(532.11163, 8163.3066)(532.1103, 2007.5801)(566.43286, 3555.3416)(569.16046, 3057.5535)(551.1464, 5317.0664)(552.9586, 5609.9106)(554.1652, 2261.784)(571.1104, 8288.5205)(556.0895, 603.894)
Chrysoeriol 7-O-(6''-malonyl-apiosyl-glucoside)	Flavonoids	Flavones	1	1	1	1	1	1	1	1	1	1	1	1	1	1	1	1	1	1	499672	3295296	3387725	1	1	1	1	1	1	1	1	1	1	1	1	1	1	1	Chrysoeriol 7-O-(6''-malonyl-apiosyl-glucoside) [ C30 H32 O18, tgt=21.78, overall=21.78 ]	(683.18207, 5062.9233)(684.1851, 2006.4651)(663.1506, 213.03)(665.1726, 62879.6)(666.1755, 19671.54)(667.178, 4271.38)(665.172, 28292.777)(666.1751, 8328.537)(667.1817, 1607.5)(698.2011, 2677.0051)(699.20264, 596.21497)(680.19904, 910.37)(687.1517, 3279.0)(688.15283, 144.715)
Luteolin 7-O-glucoside	Flavonoids	Flavones	523560	587368	587653	506753	535307	615012	516457	542324	611423	31432120	31432120	32350682	8558652	8950888	10071176	5637648	4495591	5319948	40234092	1	16085745	33593492	34980224	32681232	13713309	3565806	17165140	575813	501509	476959	546241	618943	526202	166136	567078	155705	Luteolin 7-O-glucoside [ C21 H20 O11, tgt=4.96, overall=4.96 ]	(448.0972, 18459.72)(434.94522, 4782.7334)(434.0957, 787.89)(435.1006, 438890.1)(450.11804, 311515.9)(451.11832, 104582.25)(452.1221, 44389.195)(434.74493, 34059.16)(436.1079, 13109.929)(437.10724, 7091.2876)(466.28674, 8304.934)(469.13, 5848.33)(470.1415, 2921.18)(448.96945, 581765.9)(450.12735, 139697.05)(451.12668, 63656.23)(452.1407, 1466.2125)(471.08215, 2054.8801)(455.0751, 856.575)
Sinensetin	Flavonoids	Flavones	1	1	1	1	1	1	1	1	1	6983519	11191953	10820874	13364520	13192506	7705599	15388433	15756859	1	10886903	31734256	32304896	1	1	1	15695775	13666782	41076244	1	1	1	1	1	1	1	1	1	Sinensetin [ C20 H20 O7, tgt=70.94, overall=70.94 ]	(373.0437, 69452.87)(375.80298, 8004.207)(376.137, 358.23)(354.41068, 19508.953)(356.87695, 151608.45)(358.1306, 55566.61)(374.12674, 123857.38)(374.79468, 35802.3)(355.11786, 6412.761)(356.11362, 183.25667)(390.15427, 139736.7)(391.15652, 21755.8)(392.1581, 1826.6581)(373.9207, 86638.0)(375.65677, 70487.09)(375.162, 1313.45)(377.1545, 112166.25)(395.7506, 21729.975)(396.4593, 12354.58)(399.1282,…
Diosmin	Flavonoids	Flavones	35301568	36465104	35668272	35626984	1	37506300	35713176	37318904	36414180	250536	274356	258859	1	1	1	1	1	1	511445	906326	694038	1	1	1	920727	2426583	2344363	36367352	33554338	29937856	13617117	36835292	1	38769788	36143680	35253292	Diosmin [ C28 H32 O15, tgt=12.83, overall=12.83 ]	(609.6809, 33478.227)(610.68463, 22519.945)(611.68787, 20716.035)(612.6875, 6725.245)(613.6892, 3528.295)(590.151, 11688.193)(591.1541, 6079.639)(592.15, 571.28503)(610.814, 48585.16)(611.365, 32685.725)(612.17413, 24941.744)(613.17487, 10152.296)(595.6972, 5574.703)(596.1966, 11671.622)(597.1989, 7878.767)(628.87836, 3383.9666)(608.7527, 4909.484)(613.22327, 4021.275)(636.1596, 1695.0449)(614.70…
Luteolin 7-O-(2-apiosyl-6-malonyl)-glucoside	Flavonoids	Flavones	546101	1	1555814	1191511	5281651	3653402	2066025	1659611	1	16860564	478184	1082401	3349496	3619100	13935413	1	3375691	520842	12746505	3591832	3278849	33701808	42181752	36038856	2298217	10097272	3982795	626974	450374	614069	13186962	1	5695511	1	2157886	2291847	Luteolin 7-O-(2-apiosyl-6-malonyl)-glucoside [ C29 H30 O18, tgt=9.23, overall=9.23 ]	(667.7332, 2465.2559)(667.1219, 34.26)(649.1421, 17378.14)(650.145, 4067.08)(673.17017, 1702.365)(650.1248, 5130.96)(684.19257, 20847.176)(685.1939, 14398.677)(666.17505, 15242.322)(667.18005, 3132.8901)(691.3151, 1047.6984)(692.1257, 52.81)(674.02985, 1657.6012)(676.1315, 1842.865)
Jaceosidin	Flavonoids	Flavones	212758	88988	1	407037	407516	545751	130206	145102	2253373	4541220	12210809	5586307	5597546	6750569	11182244	9177006	5137095	2342432	8296468	13490512	14714186	1	1	1	13236796	18079388	4100776	1998418	5784395	333683	221348	322707	1	542971	1070120	4841260	Jaceosidin [ C17 H14 O7, tgt=31.98, overall=31.98 ]	(330.53732, 13072.179)(331.0879, 128.76)(312.11337, 21165.895)(314.0636, 9129.16)(315.062, 5065.36)(333.8568, 5204.395)(335.09198, 3154.47)(335.0985, 142.59)(313.90866, 108502.07)(314.06638, 16032.835)(315.06305, 13353.347)(316.06638, 802.0366)(348.50616, 5189.921)(350.11176, 1895.29)(331.9866, 22267.766)(333.5402, 4526.5034)(334.64386, 3363.5015)(355.0642, 3398.2578)(356.96118, 7174.3853)(358.06…
Chrysoeriol 7-O-glucoside	Flavonoids	Flavones	550525	613135	657978	859321	857923	968890	551983	515140	637532	1285159	5983023	1398279	906934	866169	2362355	1375025	3770642	4256142	7078289	3625262	5257320	40714344	39324480	34929536	1876024	1801281	1	1578901	6018672	6600332	1007217	1056284	1052297	992652	993863	801219	Chrysoeriol 7-O-glucoside [ C22 H22 O11, tgt=78.43, overall=78.43 ]	(464.01633, 44462.188)(465.13348, 19952.93)(465.13013, 16412.096)(466.13208, 1650.2649)(446.1068, 15556.585)(450.1127, 8599.435)(463.12918, 139029.98)(464.13248, 28902.021)(447.77902, 40732.887)(450.1161, 12047.685)(451.1274, 4213.27)(485.172, 536.3)(462.64297, 32783.434)(464.1525, 14949.165)(465.14478, 1336.1549)(485.50897, 31786.564)(486.66306, 13330.782)(487.10352, 843.565)(471.76587, 5164.156…
Apigenin 7-O-apiosyl-glucoside	Flavonoids	Flavones	1	1	1	1	1	1	1	1	1	88054	1141615	1092957	1	1	1	1	1	163575	436076	785247	1	11	1	1	221966	487518	2041196	1	1	1	1	1	1	1	1	1	Apigenin 7-O-apiosyl-glucoside [ C26 H28 O14, tgt=34.94, overall=34.94 ]	(566.48834, 881.5866)(566.1647, 4737.33)(567.1713, 1972.71)(569.1449, 339.91)(570.1743, 95.99)(547.1501, 332.27)(551.1441, 2836.49)(571.1793, 43.559998)(552.4844, 10774.361)(553.1589, 5990.33)(584.1806, 4734.688)(585.9597, 3818.194)(586.4387, 4972.082)(586.8531, 3305.8367)(566.4087, 6113.1113)(568.04675, 3770.5789)(569.1767, 13611.42)(570.182, 6904.032)(589.8659, 6835.1826)(591.1545, 3099.7253)(5…
Luteolin 7-O-diglucuronide	Flavonoids	Flavones	1	1	1	1	1	1	1	1	1	178550	1	1	1	1	1	1	1	1	1	372821	127877	71295488	71200384	72226096	197082	169164	145370	1	1	1	1	1	1	1	1	1	Luteolin 7-O-diglucuronide [ C27 H26 O18, tgt=38.48, overall=38.48 ]	(641.1171, 314.38)(625.11725, 2419.4834)(626.1075, 1772.96)(658.4018, 5006.0454)(659.1579, 27056.953)(660.1608, 8239.739)(643.1636, 10047.998)(644.1655, 3380.7148)(662.1161, 2024.23)(666.1283, 5296.33)(647.1072, 4911.65)(649.0995, 984.31)
Scutellarein	Flavonoids	Flavones	1	1	1	117195	103919	1	1	1	1	4384437	4188336	1731031	2386930	5919485	2498023	2157498	2254065	2479202	6487649	5374175	5403699	1	1	1	5930197	5805631	2387050	1	1	1	194194	1	1	1	111396	206485	Scutellarein [ C15 H10 O6, tgt=42.79, overall=42.79 ]	(288.05057, 66254.36)(288.0491, 10139.61)(289.05252, 1230.1766)(271.31558, 6457.054)(287.4527, 95614.2)(288.0552, 17833.055)(289.05923, 2598.09)(272.71945, 7315.5356)(273.04828, 4420.8496)(274.05243, 10305.6)(306.2489, 5370.6616)(307.58673, 9313.037)(308.59006, 12635.953)(309.09448, 17928.05)(288.64706, 14647.739)(289.38446, 3755.002)(289.08545, 18507.295)(309.02866, 3615.2131)(293.83392, 5324.87…
6-Hydroxyluteolin	Flavonoids	Flavones	1	1	1	1	1	1	1	1	1	701872	702319	718843	617644	676421	649419	531525	519105	616596	1392555	1842288	833355	1	1	1	531396	1830580	1356032	1	1	1	1	1	1	108833	213628	111323	6-Hydroxyluteolin [ C15 H10 O7, tgt=88.32, overall=88.32 ]	(303.8068, 3162.8247)(304.82098, 5252.8213)(305.30707, 8198.88)(287.03357, 13340.669)(288.0369, 243.56)(306.0617, 252.86)(287.04596, 115891.125)(288.04852, 15068.734)(289.05057, 2558.4226)(322.6194, 3872.8188)(323.27338, 18557.195)(323.98254, 10822.911)(324.0936, 15345.92)(303.70175, 3616.9412)(307.07617, 641.01666)(327.03387, 82136.77)(328.0377, 10468.793)(329.03983, 2991.4856)(308.7099, 5880.60…
Baicalein	Flavonoids	Flavones	1	1	1	1	1	1	1	1	1	104079	431501	508546	331760	2175514	1734315	310952	602532	1	1	5502548	6586124	72752128	196600832	10745869	3193284	3627364	3487309	255553	1	1	1	1	1	1	1	1	Baicalein [ C15 H10 O5, tgt=73.22, overall=73.22 ]	(271.25732, 49338.29)(272.05487, 20220.209)(273.06256, 4629.903)(254.54922, 5720.569)(255.04645, 6791.205)(257.0593, 19637.246)(272.3978, 18448.434)(272.559, 2227.915)(256.55948, 33519.81)(257.55893, 11282.276)(258.0613, 4511.74)(288.6497, 5445.83)(292.49402, 32768.67)(272.1699, 4437.133)(273.0902, 153.83)(294.68542, 22900.58)(296.05353, 3677.5781)(297.05542, 489.6325)(279.5841, 7674.328)
Apigenin 6,8-di-C-glucoside	Flavonoids	Flavones	1	1	1	1	1	1	1	1	1	88722	104425	124166	1	1	1	1	1	1	455855	1320698	2245645	99599504	1	157141648	1233915	756780	685077	17132020	15135896	1	17285254	16989748	1	17853556	1	1	Apigenin 6,8-di-C-glucoside [ C27 H30 O15, tgt=10.63, overall=10.63 ]	(598.3276, 4703.0986)(599.1561, 4429.3)(578.82794, 3597.843)(581.16394, 225.775)(582.1551, 6780.8447)(599.1695, 1827.45)(580.1596, 4674.271)(581.71655, 9702.523)(582.90936, 9341.213)(583.15924, 11606.904)(612.59015, 14469.766)(613.4664, 6956.4185)(614.1728, 2052.37)(595.19415, 7062.1436)(596.1944, 7359.517)(597.19495, 6713.848)(598.1981, 518.73)(617.1513, 4083.3657)(618.1553, 237.08)(601.151, 747…
Cirsimaritin	Flavonoids	Flavones	594016	711079	392153	2470485	1124906	1454396	714593	721261	102695	16954304	45183532	81430576	239067424	11747856	227857008	162930384	8509570	444117	242222992	556920510	2625231	158705728	44164828	180163264	5130456	13142603	76959568	986091	636197	1093223	1	1585634	2315073	280944	3399253	150265	Cirsimaritin [ C17 H14 O6, tgt=26.39, overall=26.39 ]	(315.99747, 1895.7383)(316.589, 7425.2847)(317.0935, 18213.89)(318.0986, 185.32)(299.0737, 5949.302)(301.08466, 929.94806)(319.09473, 7945.259)(320.0995, 299.775)(300.2213, 24344.926)(300.86536, 4566.7964)(301.08386, 4192.215)(332.7963, 12164.978)(333.93137, 3559.2195)(316.13977, 6683.159)(316.94485, 5733.5566)(338.93494, 35631.723)(339.72134, 12968.642)(340.37527, 4067.9421)(320.65717, 2854.872)…
Luteolin 6-C-glucoside	Flavonoids	Flavones	523560	587368	587653	506753	535307	615012	516457	542324	611423	31432120	31432120	32350682	8558652	8950888	10071176	5637648	4495591	5319948	40234092	1	16085745	256723728	122544752	144594704	13713309	3565806	17165140	575813	501509	476959	546241	618943	526202	166136	567078	155705	Luteolin 6-C-glucoside [ C21 H20 O11, tgt=4.96, overall=4.96 ]	(448.0972, 18459.72)(434.94522, 4782.7334)(434.0957, 787.89)(435.1006, 438890.1)(450.11804, 311515.9)(451.11832, 104582.25)(452.1221, 44389.195)(434.74493, 34059.16)(436.1079, 13109.929)(437.10724, 7091.2876)(466.28674, 8304.934)(469.13, 5848.33)(470.1415, 2921.18)(448.96945, 581765.9)(450.12735, 139697.05)(451.12668, 63656.23)(452.1407, 1466.2125)(471.08215, 2054.8801)(455.0751, 856.575)
Tangeretin	Flavonoids	Flavones	1517431	1578642	1499730	716052	733890	1	1390689	1459329	1345695	6983519	11191953	10820874	13364520	13192506	7705599	15388433	15756859	32190680	10886903	31734256	32304896	333383296	333034176	339596800	15695775	13666782	41076244	398924	185645	1658475	1741549	1592380	1541336	1536888	1489366	1462878	Tangeretin [ C20 H20 O7, tgt=43.26, overall=43.26 ]	(373.31653, 65189.945)(375.80298, 8004.207)(376.137, 358.23)(354.4496, 20958.541)(356.72418, 124987.734)(357.79575, 53549.453)(358.13, 8870.46)(376.17685, 46469.707)(374.79468, 35802.3)(355.11786, 6412.761)(356.11362, 183.25667)(390.2111, 68708.125)(391.36887, 20188.309)(392.1581, 1826.6581)(374.01956, 56367.31)(375.4429, 61115.07)(375.162, 1313.45)(377.1545, 112166.25)(395.71472, 42792.21)(396.4…
Luteolin	Flavonoids	Flavones	1	1	1	117195	103919	1	1	1	1	4384437	4188336	1731031	2386930	5919485	2498023	2157498	2254065	2479202	6487649	5374175	5403699	388805600	530093248	376758208	5930197	5805631	2387050	1	1	1	194194	1	1	1	111396	137289	Luteolin [ C15 H10 O6, tgt=42.79, overall=42.79 ]	(287.7765, 72231.87)(288.0491, 10139.61)(289.05252, 1230.1766)(271.14185, 7060.6523)(287.4527, 95614.2)(288.0552, 17833.055)(289.05923, 2598.09)(272.71945, 7315.5356)(273.04828, 4420.8496)(274.05243, 10305.6)(306.2489, 5499.8145)(307.58673, 9313.037)(308.59006, 12635.953)(309.09448, 17928.05)(288.64706, 14177.925)(289.38446, 3624.5188)(289.08545, 18664.285)(309.02866, 3615.2131)(293.83392, 5324.8…
5,6-Dihydroxy-7,8,3',4'-tetramethoxyflavone	Flavonoids	Flavones	1	1	1	1	1	1	1	1	1	1	754306	705870	7039951	7368171	1	5079891	3058943	3441429	5368912	1347415	759792	613384830	494689600	1263848190	13042220	12401377	1	1	1	1	1	1	1	1	1	1	5,6-Dihydroxy-7,8,3',4'-tetramethoxyflavone [ C19 H18 O8, tgt=67.76, overall=67.76 ]	(375.35516, 3116.6)(377.54428, 16291.562)(379.10773, 1134.51)(358.09695, 15021.523)(359.59753, 38680.65)(359.1027, 3318.44)(377.45227, 21219.877)(377.86676, 25085.273)(360.10605, 65010.953)(362.1162, 18621.49)(392.3635, 14427.243)(393.81143, 5933.4297)(395.1526, 1966.43)(397.1503, 139.93)(374.1225, 102595.41)(375.1288, 29227.23)(376.1323, 2412.91)(398.26144, 63044.848)(399.30283, 25396.354)(380.0…
1-Acetoxypinoresinol	Lignans	Lignans	1312579	1471844	213952	666352	761545	533105	1306340	1373161	1345127	839867900	841849340	1	400921248	1	414045888	350333408	327245600	1	759641920	1	856462980	1332819200	1	1277405440	882333500	693892030	226456880	1249728	1365734	1271642	1344161	1270500	452983	1502359	1551127	1467757	1-Acetoxypinoresinol [ C22 H24 O8, tgt=53.51, overall=53.51 ]	(417.02185, 1.5806948E7)(418.15054, 6348305.0)(419.1514, 1194681.1)(420.15335, 144208.27)(398.73016, 22443.033)(399.88672, 8025.9624)(417.1472, 1.0167461E7)(418.1498, 2845179.8)(419.15073, 518903.0)(420.1528, 60782.05)(399.1355, 18365.652)(400.1388, 626.6)(436.02783, 201914.17)(437.48853, 504280.25)(438.49237, 121373.0)(439.41846, 23672.598)(440.19968, 2427.5388)(418.54855, 10464.262)(417.17203, …
Pinoresinol	Lignans	Lignans	1384662	1443851	1520268	1466733	1456222	1500891	1412588	1442239	1653855	3264408	2922936	2895557	6321219	2220220	2244097	2111988	1943910	3999752	6639718	53041400	5302748	3281141	7002078	13572428	4598197	4190018	26747118	324975	260375	1753987	1803941	1784138	1610812	1400239	1497160	1440641	Pinoresinol [ C20 H22 O6, tgt=47.38, overall=47.38 ]	(360.96786, 14840.32)(362.1581, 380.38)(340.1344, 5150.446)(341.1335, 1681.5234)(342.1491, 105.28)(360.8619, 12229.196)(341.49966, 3989.792)(342.42764, 532.27716)(345.1592, 1421.08)(376.91904, 3934.8147)(381.19946, 3116.44)(359.07022, 11402.066)(381.1352, 13066.382)(382.1232, 5314.83)(365.32712, 10129.526)(366.30545, 2903.7595)(367.58032, 3210.581)(368.13867, 1977.1176)
Demethoxycurcumin	Other polyphenols	Curcuminoids	1277969	1363783	1601960	1516449	1556027	1730541	1252554	1293150	876351	84973360	291985312	50851452	70245664	27512884	69969504	62804088	32176376	36447760	314415328	21988860	267595200	59900856	327847968	38458124	36710040	435594496	22302172	1	2091866	1047165	4728590	5543831	4732906	347543	359877	350989	Demethoxycurcumin [ C20 H18 O5, tgt=47.33, overall=47.33 ]	(341.54584, 13164.198)(340.37253, 6142.6787)(341.13263, 40624.594)(342.13214, 10332.959)(320.80524, 6689.878)(322.6882, 3947.5469)(323.97406, 15949.88)(324.5126, 29599.432)(325.12045, 67023.74)(342.38303, 18194.055)(324.2619, 114517.15)(326.12454, 21106.984)(357.3586, 1336.0488)(359.93845, 13651.884)(339.8782, 647.7545)(362.47095, 29162.502)(362.91275, 10829.146)(344.31134, 483169.66)(345.65414, …
Bisdemethoxycurcumin	Other polyphenols	Curcuminoids	1	685077	685551	111249	112963	127487	1	283554	506201	15675113	16378452	16850466	7132208	1	2180180	6390037	15966300	2724558	22436696	3565913	6541146	5358004	46117784	5583819	4390229	12943709	12745072	342156	417508	439598	1	161087	159777	1973641	1983139	325061	Bisdemethoxycurcumin [ C19 H16 O4, tgt=12.75, overall=12.75 ]	(309.74286, 26381.127)(311.60806, 9020.845)(311.60715, 11166.36)(312.61066, 2038.82)(313.1125, 2208.91)(291.9049, 176766.81)(294.0986, 43261.547)(295.1037, 6755.4785)(328.61844, 13971.731)(329.7557, 5263.184)(331.1461, 920.8125)(308.91162, 6351.9873)(312.46835, 268.06998)(332.43246, 7802.9946)(333.821, 1901.8971)(313.72772, 16595.771)(314.465, 6494.963)(316.60306, 333.89)
Curcumin	Other polyphenols	Curcuminoids	699903	854257	729939	1195835	1182320	1265269	2874948	682612	327425	1546951	1208283	1110156	13480780	14011593	13385675	20312524	21364080	23962924	1331652	1878822	13385983	2011749	41504492	38620040	5575917	1	68953312	189820	1683439	2407535	992346	915558	937007	408598	353671	793741	Curcumin [ C21 H20 O6, tgt=67.20, overall=67.20 ]	(369.70062, 6652.926)(371.1403, 2648.8835)(351.51874, 1621.5339)(351.1293, 265.19)(370.39142, 3027.5725)(354.85648, 1044.533)(386.41138, 14638.221)(369.03333, 14106.31)(370.8088, 85646.03)(372.28598, 24211.857)(373.15936, 12619.799)(391.4791, 14201.074)(392.72577, 11801.384)(376.01114, 10212.687)(377.61642, 19887.266)(377.61536, 33423.81)(378.1136, 2904.37)
Bergapten	Other polyphenols	Furanocoumarins	1	1	1	1	1	1	1	1	1	5121597	5446837	1	1	4116563	1834273	3648303	3299090	4735331	1	6873453	5868239	7219425	5626719	6253180	1	5042628	6690614	1	1	1	1	1	1	1	1	1	Bergapten [ C12 H8 O4, tgt=83.25, overall=83.25 ]	(217.04173, 18702.826)(218.04903, 20593.344)(219.0526, 6344.237)(218.04996, 15328.487)(219.05385, 7123.2793)(220.06265, 38713.723)(221.06361, 12215.884)(222.06824, 7403.404)(200.03897, 10978.826)(201.04628, 293821.4)(202.04689, 20948.447)(203.04549, 9195.849)(234.796, 18638.049)(235.086, 671.2266)(241.17969, 3221.556)(243.04134, 3238.7812)(223.02457, 198208.8)(224.02835, 19820.994)(225.03064, 182…
Xanthotoxin	Other polyphenols	Furanocoumarins	1	1	1	1	1	1	1	1	1	5121597	5446837	1	1	4116563	1834273	3648303	3299090	4735331	1	6873453	5868239	7219425	5626719	6253180	1	5042628	6690614	1	1	1	1	1	1	1	1	1	Xanthotoxin [ C12 H8 O4, tgt=83.25, overall=83.25 ]	(217.04173, 18702.826)(218.04903, 20593.344)(219.0526, 6344.237)(218.04996, 15328.487)(219.05385, 7123.2793)(220.06265, 38713.723)(221.06361, 12215.884)(222.06824, 7403.404)(200.03897, 10978.826)(201.04628, 293821.4)(202.04689, 20948.447)(203.04549, 9195.849)(234.796, 18638.049)(235.086, 671.2266)(241.17969, 3221.556)(243.04134, 3238.7812)(223.02457, 198208.8)(224.02835, 19820.994)(225.03064, 182…
Psoralen	Other polyphenols	Furanocoumarins	226123	187957	1	72411	91883	1	382232	115244	1	676968	544243	499778	1	384192	183568	699106	1072537	713688	226619	1	1	1288820	2408928	899121	1006690	1186484	3391000	265081	1	589196	253829	1	1	418434	259427	514815	Psoralen [ C11 H6 O3, tgt=45.35, overall=45.35 ]	(188.83801, 5833.711)(191.0465, 2214.38)(168.825, 8497.278)(188.98018, 2867.2617)(189.048, 2824.65)(173.14345, 10060.201)(174.03859, 10077.86)(205.10297, 175714.27)(206.90387, 17731.533)(207.07002, 7887.693)(187.05817, 30837.973)(188.27696, 5827.9307)(212.76021, 5298.145)(214.0294, 254.17)(191.01357, 13099.654)(192.00854, 496.565)
Isopimpinellin	Other polyphenols	Furanocoumarins	1	1531896	1591659	231046	1	516384	1	1	1	33314060	29109296	27775408	1890181	38194620	35062952	24150552	2309384	2887922	3156374	11333051	10647940	16229772	13014938	14848820	18796700	11819665	15116645	448101	419528	403812	534744	186816	591599	1585555	373920	1	Isopimpinellin [ C13 H10 O5, tgt=47.62, overall=47.62 ]	(247.05478, 407886.8)(248.05875, 63410.035)(230.86623, 5418.612)(232.45493, 2741.93)(247.35844, 6030.4453)(248.06157, 1016.51666)(233.00407, 5681.243)(233.05768, 1692.4152)(234.0621, 3559.8)(266.42526, 5647.796)(266.0887, 3438.9153)(268.78717, 3274.353)(247.44151, 7418.528)(248.0788, 505.88)(272.1005, 5236.0977)(273.73837, 10284.014)(273.80148, 12960.885)(274.0516, 4236.63)(253.18813, 9456.727)(2…
p-Anisaldehyde	Other polyphenols	Hydroxybenzaldehydes	1	1	247663	1	116924	128415	134659	134425	158950	13519969	64460456	64413744	12406852	12431551	11788016	48045128	12638327	12870672	184477776	81799824	147015664	184262064	197517856	113340480	103960520	110381632	83253136	1242335	1	1	319810	113042	118127	1	1	1	p-Anisaldehyde [ C8 H8 O2, tgt=42.45, overall=42.45 ]	(137.74174, 360659.53)(138.06036, 120849.47)(139.06203, 10912.643)(119.046936, 44623.805)(120.05057, 4208.3633)(138.01488, 738384.8)(138.06104, 86869.555)(139.0631, 881.81494)(119.33421, 34656.9)(120.051315, 4351.2295)(157.76074, 9617.059)(158.0993, 990.74)(163.5087, 9803.047)(163.04887, 5665.3633)(141.70384, 142.92668)
Vanillin	Other polyphenols	Hydroxybenzaldehydes	179612	195302	187504	1	1	1	162002	192546	1	1914620	1937782	611855	1202903	1384516	1280261	1208991	1414994	1457527	1	3671081	2252271	3828080	3846176	4114086	1396957	1	1510834	130320	437366	230307	82947	92729	81716	114047	111705	92123	Vanillin [ C8 H8 O3, tgt=87.28, overall=87.28 ]	(153.83011, 8004.8887)(156.05997, 13092.927)(138.15773, 18573.771)(137.5468, 7737.1006)(139.0481, 8535.53)(155.30878, 4940.175)(154.054, 65.11)(135.58672, 10757.657)(137.05075, 1095.6051)(170.82957, 7471.025)(155.0767, 28750.15)(155.64542, 52469.133)(157.081, 119421.41)(175.62494, 14472.809)(176.41483, 1466.9163)(159.13174, 7562.242)(161.03377, 8166.9116)
Protocatechuic aldehyde	Other polyphenols	Hydroxybenzaldehydes	1	1	1	76576	76279	92818	1	467221	1	3170855	6687804	5811645	2209695	5714329	4190319	4459512	3961932	9271976	10324007	32173144	18217860	12841386	13787303	21729756	12741611	9236947	8134936	286724	335498	315568	86091	240970	99895	197810	107509	171550	Protocatechuic aldehyde [ C7 H6 O3, tgt=79.93, overall=79.93 ]	(139.03252, 3053.7654)(140.7522, 7569.913)(141.03725, 9183.705)(120.273346, 1795.9723)(139.03662, 119386.664)(140.68117, 6714.758)(141.047, 1359.3566)(121.402725, 4243.961)(157.2679, 4451.5615)(138.64883, 8120.93)(163.73604, 3638.5671)(166.03275, 6012.7466)(145.66144, 36260.707)(146.98851, 15290.615)(147.37515, 24544.13)(148.02557, 66208.18)
Syringaldehyde	Other polyphenols	Hydroxybenzaldehydes	475418	346508	301401	259011	248805	259412	1	415120	371214	1	20864096	10697978	39432872	1	40409600	21307132	1	1	65435216	60612016	1	43783700	1	136144976	92840328	29461588	30196184	1	378848	2411044	500319	239165	120226	572710	78877	268488	Syringaldehyde [ C9 H10 O4, tgt=57.91, overall=57.91 ]	(184.1344, 30017.064)(185.37128, 17270.71)(185.51793, 32357.688)(186.0625, 10791.69)(186.5777, 19965.914)(188.08067, 5455.4434)(166.40881, 725895.4)(166.62784, 77887.62)(167.05957, 4294.6567)(202.52878, 5312.5366)(202.1001, 272.51)(185.88742, 10271.987)(205.90332, 6089.737)(206.0446, 827.3933)(188.87518, 8586.133)(189.04668, 7089.19)
4-Hydroxybenzaldehyde	Other polyphenols	Hydroxybenzaldehydes	1889725	1	1787001	2438579	465214	13633885	1	1	629407	1	5057902	5039737	2532809	1	20767734	97950576	18714384	965022	5223143	13567136	3891206	1	10049716	1	2257889	1	15904055	979483	1	2805062	1	496408	1	2182595	2141587	8472522	4-Hydroxybenzaldehyde [ C7 H6 O2, tgt=53.71, overall=53.71 ]	(122.825935, 21301.734)(124.045044, 8929.57)(125.0409, 154.9)(105.0317, 2011.42)(125.61353, 34345.547)(124.0425, 6321.0728)(125.0416, 365.02)(107.33392, 13926.323)(108.878914, 607.185)(109.0463, 24.57)(143.38837, 6593.668)(142.57385, 2259.295)(123.66223, 1423.1599)(123.0535, 156.615)(147.1187, 2292.6492)(150.0409, 827.02)(128.66055, 101699.46)(129.62201, 28339.328)(130.02254, 655.57)
2-Methoxy-5-prop-1-enylphenol	Other polyphenols	Hydroxyphenylpropenes	1	1954035	356379	315980	1911705	2192248	1	1825827	1	468302	433811	446268	537017	1598694	527323	399574	403211	2199357	676441	962908	917260	1142805	1178115	1199107	1198117	1136364	1083274	421401	261959	2176020	1982036	2498869	2215557	1	1	4074464	2-Methoxy-5-prop-1-enylphenol [ C10 H12 O2, tgt=42.08, overall=42.08 ]	(187.67638, 14960.825)(188.37132, 1865.9031)(189.0918, 69.09)(150.08878, 205407.81)(151.0924, 57799.184)(152.09785, 3083.0935)(183.61908, 6154.0425)(168.0991, 22922.84)(171.13261, 17983.07)(172.74007, 68314.93)(173.82816, 27081.746)(174.07928, 4916.992)(164.52173, 586.5584)
[6]-Gingerol	Other polyphenols	Hydroxyphenylpropenes	671437	471500	1	5156787	490159	1	1369117	1328494	7983671	6162393	10734156	6732474	1	9919156	9859261	8282068	14852244	1	10633037	9048032	1	9340527	1	1	1	8731704	7817513	2516537	2900997	6080073	8249975	1	2430473	2435057	3857230	2195113	[6]-Gingerol [ C17 H32 O4, tgt=40.29, overall=40.29 ]	(324.77792, 3637.4377)(327.36667, 2718.6086)(328.2284, 76.87)(283.22037, 79609.164)(284.22348, 14830.258)(285.22668, 372.44666)(322.2662, 1944.3259)(305.24133, 1060.0337)(305.2031, 8751.314)(305.26334, 385.17)
Estragole	Other polyphenols	Hydroxyphenylpropenes	246039	328694	456465	478877	231101	471827	338836	267699	556201	870807	1110404	504021	501865	1882395	488566	936891	532179	642546	825530	765064	541977	289482	843334	974638	211834	631808	766648	436217	380435	371907	330006	423365	412041	364259	306150	376254	Estragole [ C10 H12 O, tgt=76.35, overall=76.35 ]	(174.53963, 1487.1392)(176.09373, 146.44)(134.09453, 2814.9568)(149.09373, 18191.121)(150.097, 124.37667)(157.0251, 106548.67)(158.0302, 9395.433)(148.10944, 2724.2742)
Eugenol	Other polyphenols	Hydroxyphenylpropenes	1	1954035	356379	315980	1911705	2192248	1	1825827	1	468302	433811	446268	537017	1598694	527323	399574	403211	2199357	676441	962908	917260	1142805	1178115	1199107	1198117	1136364	1083274	421401	261959	2176020	1982036	2498869	2215557	1	1	4074464	Eugenol [ C10 H12 O2, tgt=42.08, overall=42.08 ]	(187.67638, 14960.825)(188.37132, 1865.9031)(189.0918, 69.09)(150.08878, 205407.81)(151.0924, 57799.184)(152.09785, 3083.0935)(183.61908, 6154.0425)(168.0991, 22922.84)(171.13261, 17983.07)(172.74007, 68314.93)(173.82816, 27081.746)(174.07928, 4916.992)(164.52173, 586.5584)
Anethole	Other polyphenols	Hydroxyphenylpropenes	246039	328694	456465	1	1	1	1	267699	1	870807	1110404	504021	501865	1882395	488566	936891	532179	642546	825530	765064	541977	1	843334	974638	211834	631808	766648	436217	380435	371907	330006	423365	412041	364259	306150	376254	Anethole [ C10 H12 O, tgt=76.35, overall=76.35 ]	(174.88583, 1513.8301)(176.09373, 146.44)(134.09453, 2814.9568)(149.09373, 18697.836)(150.097, 124.37667)(157.04747, 106478.805)(158.05312, 9033.345)(148.10942, 2941.5986)
Acetyl eugenol	Other polyphenols	Hydroxyphenylpropenes	254658	1	1	224790	245613	245598	259036	239434	252927	297115	1	662637	311148	631654	410994	304014	293115	66995	247888	277325	256900	1	266279	1	2179732	1188442	220685	71826	235695	223555	238341	261767	231210	241990	258044	1	Acetyl eugenol [ C12 H14 O3, tgt=47.62, overall=47.62 ]	(207.0964, 13893.146)(209.6066, 4887.135)(210.1098, 7737.17)(211.9904, 3297.5146)(210.1072, 11363.24)(190.0955, 953.31)(224.12495, 21236.994)(225.12773, 2074.8662)(211.12723, 3673.836)(231.08736, 5625.999)(215.08623, 8180.8086)
Guaiacol	Other polyphenols	Methoxyphenols	206465	116934	152767	1	1	1	1	1	1	815299	589528	250420	561760	1	262007	1	1	1	1155137	1087540	6999725	2118291	7657747	1	2203221	2758157	777870	1	1	118528	1	1	288569	189209	186396	180266	Guaiacol [ C7 H8 O2, tgt=47.59, overall=47.59 ]	(125.05727, 3660.688)(108.382935, 7666.789)(108.65296, 14479.824)(109.555405, 714.92505)(124.07363, 7963.92)(147.04118, 12438.453)(148.05214, 80.31333)(131.58794, 1835.0115)(134.0457, 34.620003)
Juglone	Other polyphenols	Naphtoquinones	91176	99554	108774	1	1	1	1	1	1	1113847	1730228	2076394	1008052	1832717	612900	1324384	1562137	676669	1541157	1807194	3112140	3017778	3240566	3961619	3517861	3185213	2038416	95463	1	1	1	1	1	1	1	1	Juglone [ C10 H6 O3, tgt=43.72, overall=43.72 ]	(174.75629, 43134.105)(177.11574, 7702.3076)(179.0439, 6672.16)(159.07162, 5296.739)(160.66527, 4037.7693)(161.03287, 4328.27)(176.18425, 28582.027)(176.039, 76.76)(157.03067, 13749.584)(196.07584, 10937.689)(175.60583, 23193.91)(178.17697, 23799.205)(178.06996, 478.99667)(202.0391, 239.33)(183.61438, 9372.304)(184.02449, 8673.353)
1,4-Naphtoquinone	Other polyphenols	Naphtoquinones	1	1	320098	177486	1	1	444946	1	1	502399	638020	195506	694856	625529	580246	693199	266325	1	682349	444447	552527	1094258	533767	543199	919513	1417133	569829	394257	416253	454244	1	1	1	309684	182113	257189	1,4-Naphtoquinone [ C10 H6 O2, tgt=29.35, overall=29.35 ]	(162.04688, 15170.511)(163.04803, 4957.143)(160.62361, 7448.659)(161.04895, 1138.65)(162.0489, 34490.3)(141.458, 5946.2607)(142.03828, 210.8275)(176.88995, 10319.439)(160.43016, 5791.2607)(162.0723, 3970.203)(162.0689, 5524.735)(183.15692, 16504.104)(185.0395, 522588.16)(186.04262, 32251.291)(165.30882, 1394.2401)
Coumestrol	Other polyphenols	Other polyphenols	1	1	1	1	1	1	1	1	1	486464	481360	571381	744173	837173	798554	2131378	1644840	885796	653500	1	978460	1138342	1270277	897075	866016	770120	807523	1	1	1	1	1	1	1	1	1	Coumestrol [ C15 H8 O5, tgt=49.60, overall=49.60 ]	(269.0369, 298.04)(251.02786, 15570.847)(252.53279, 5617.831)(253.36906, 17729.01)(255.04501, 23432.885)(273.6228, 4295.02)(252.46056, 11857.034)(254.18477, 17250.89)(256.0528, 605.18)(287.9614, 9499.102)(289.0855, 11863.228)(290.08557, 330.635)(268.4744, 15897.508)(269.64624, 12589.276)(270.3972, 3839.0535)(295.04108, 1552.7151)
3,4-Dihydroxyphenylglycol	Other polyphenols	Other polyphenols	8407319	1108490	1097218	1642378	830810	1554927	879761	1	1	1770979	852366	1216030	1652735	1380750	1663711	1002800	1183788	1506643	1654270	5239107	2221628	3033960	3049385	2633351	2062204	2004434	2557395	1072348	1382156	1574296	914142	945777	1074374	1280356	1421206	1399008	3,4-Dihydroxyphenylglycol [ C8 H10 O4, tgt=41.90, overall=41.90 ]	(170.811, 15267.104)(171.98758, 1998.21)(172.0569, 115.77)(154.05301, 8275.21)(155.0511, 2019.32)(156.0605, 1628.14)(173.06879, 5849.46)(172.0563, 532.1)(156.0613, 12580.316)(191.1011, 2170.14)(170.41228, 5648.939)(193.04633, 28627.098)(194.04964, 2430.8755)(195.04596, 358.055)(175.20139, 13476.817)(176.41449, 1031.2963)
Catechol	Other polyphenols	Other polyphenols	78395	68851	107727	132622	123129	173275	86375	70055	83826	747997	169647	693269	1265718	1293718	1275418	1122731	1196004	1325626	2554209	254105	155500	3548635	1192275	1225135	1	4237997	82383	261550	493865	528403	304125	300987	299000	238517	171754	170771	Catechol [ C6 H6 O2, tgt=46.78, overall=46.78 ]	(111.04161, 1642.006)(112.04816, 4705.285)(132.07745, 958.43506)(110.05794, 14357.066)(111.0563, 854.37)(135.54733, 10992.161)(134.02866, 896.325)(135.0422, 52.53)(119.02603, 89722.95)
Pyrogallol	Other polyphenols	Other polyphenols	1	10752157	15719612	1	10340022	1	1587753	1	1	2690269	2863929	2676229	1	2885336	1	1	3553165	3420096	2855086	3682860	1	2683418	2720033	3437669	1	2787064	2559709	2783619	3536451	3838754	1	1	1	15293538	15572391	1	Pyrogallol [ C6 H6 O3, tgt=85.40, overall=85.40 ]	(132.0491, 2803.1292)(128.05972, 3120.2852)(149.02107, 112865.48)(150.02405, 8113.6533)
Arbutin	Other polyphenols	Other polyphenols	543260	624817	1	307600	337487	1	386975	619854	163313	8680861	3858434	8249189	52903240	54333592	55758736	57710300	55169456	66976936	13356715	3259670	20893760	5331062	5564736	4657247	4054604	5358913	64888880	1	1	260609	506519	1	264517	1	1	563907	Arbutin [ C12 H16 O7, tgt=46.17, overall=46.17 ]	(272.84143, 13672.509)(275.87964, 20060.102)(277.02762, 12785.287)(277.0965, 14639.59)(255.65392, 7896.089)(273.0948, 14364.903)(256.38455, 12691.32)(258.8918, 3944.366)(290.12064, 49425.18)(291.12384, 9472.674)(292.12524, 2034.4314)(295.07483, 620887.75)(296.0781, 77367.3)(278.12604, 52218.133)(279.198, 240204.86)(280.08096, 34641.492)
Phlorin	Other polyphenols	Other polyphenols	2770406	1064106	2552791	576421	567666	586758	744321	601386	2668484	669142	1012507	931357	320128	356179	323923	434396	369100	2884799	977223	5173726	5656307	1	1626011	1178345	922645	1	1	2924192	415511	2405497	3045878	2509771	2184027	3804225	4944405	818473	Phlorin [ C12 H16 O8, tgt=39.95, overall=39.95 ]	(289.4313, 13919.845)(290.08954, 377.875)(270.41086, 2365.0535)(289.0916, 11210.032)(290.08664, 481.12003)(273.09152, 6536.216)(308.49738, 10584.763)(309.41312, 13801.394)(310.12906, 455.05)(289.3607, 6115.2695)(313.36758, 7942.2305)(314.0888, 1005.85)(293.17004, 24206.611)(294.3522, 7502.98)
Thymol	Other polyphenols	Phenolic terpenes	1	1	1	1	1	1	1	1	1	1202320	1580087	1	1	487143	85269	1	1	1	705751	400488	540463	872513	680939	937799	599346	523091	441730	1	1	1	1	1	1	1	762080	843419	Thymol [ C10 H14 O, tgt=36.50, overall=36.50 ]	(133.70137, 2266.78)(136.10995, 8870.217)(151.11307, 2198.834)(152.1061, 273.55)(136.10983, 8859.349)(172.90005, 1302.9525)(150.12521, 4221.0996)(173.09224, 18327.527)(174.0956, 728.935)(158.08995, 212.64)
Carnosic acid	Other polyphenols	Phenolic terpenes	47226292	59642480	60074204	27984636	22553978	1	1	54726912	54219216	2218600	864299	949968	2326888	691444	2192264	2422499	4867697	4964371	2903130	1222344	5100530	2208925	2313223	1	1240478	4470891	4772509	1	49466056	49180096	1	52957296	59313468	1	57521600	57374048	Carnosic acid [ C20 H28 O4, tgt=76.74, overall=76.74 ]	(333.1966, 48772.668)(334.7058, 26284.98)(335.57202, 35861.96)(336.2174, 8812.205)(314.24936, 6330.0674)(316.1879, 7716.48)(317.203, 31337.17)(318.206, 4943.21)(334.98965, 42609.324)(335.99283, 7566.3003)(316.07587, 375005.25)(316.92508, 83730.43)(317.20053, 27915.623)(318.2029, 1262.2853)(351.31232, 1532.2115)(334.25998, 7809.3)(337.22855, 72431.54)(355.48022, 12533.265)(356.38715, 3786.341)(337…
Carnosol	Other polyphenols	Phenolic terpenes	884440	21817374	544755	1011169	1114666	1413105	4935831	5132921	3348891	1973248	693602	1	677139	2751837	1	2515438	254861	2636221	1319593	2585502	722963	485897	2335815	516956	1	2537855	2376382	4235653	23916188	509063	3119397	24241796	6909012	3732975	5024286	4116425	Carnosol [ C20 H26 O4, tgt=68.74, overall=68.74 ]	(331.18173, 27012.102)(333.15482, 12206.447)(333.7771, 9847.713)(334.2008, 1614.8262)(313.44672, 7578.0093)(314.98444, 22003.184)(315.9211, 14598.387)(316.1908, 5306.8623)(332.18753, 18222.213)(333.52866, 14993.234)(334.20044, 1161.9651)(313.53906, 18231.03)(314.84708, 4391.5747)(318.2022, 6294.42)(349.45868, 22294.512)(351.07605, 11177.386)(352.23352, 526.1763)(330.96304, 7067.065)(354.28, 33334…
Epirosmanol	Other polyphenols	Phenolic terpenes	964801	1795673	770807	1790965	1601086	1917037	807277	1473427	662180	3021916	1296822	1119388	1839869	1814616	2076410	1633207	2086002	2197141	1	685639	968460	994246	1679744	745164	1892692	4859470	1	893632	2178370	760768	1228760	880121	825173	818960	408006	631439	Epirosmanol [ C20 H26 O5, tgt=93.65, overall=93.65 ]	(349.11914, 20402.688)(350.5837, 1657.5262)(351.1853, 2087.0876)(351.45163, 2839.9124)(331.03372, 23578.566)(332.12674, 12411.746)(333.03033, 19104.033)(333.5696, 17341.508)(334.19788, 3481.355)(364.2123, 18561.057)(365.21664, 2892.6174)(366.22598, 390.56403)(346.8974, 5605.4087)(348.21695, 492.86)(370.1675, 6944.291)(372.1791, 2817.8098)(352.59238, 10176.197)(354.58832, 5246.232)(356.03964, 3293…
Rosmanol	Other polyphenols	Phenolic terpenes	964801	1795673	1	1790965	1601086	1917037	1	1	1	3021916	1296822	1119388	1839869	1814616	2076410	1633207	2086002	2197141	1	685639	968460	994246	1679744	745164	1892692	4859470	1	1	2178370	760768	1228760	880121	825173	818960	408006	631439	Rosmanol [ C20 H26 O5, tgt=93.65, overall=93.65 ]	(349.10886, 20427.12)(350.5034, 1777.5559)(351.1853, 2327.6711)(351.53366, 3734.9365)(331.008, 24730.592)(332.11667, 14411.396)(332.9989, 18919.486)(333.5696, 17341.508)(334.19788, 3481.355)(364.2123, 19550.295)(365.21643, 3057.2737)(366.22598, 390.56403)(346.98886, 6188.7476)(348.21695, 492.86)(370.3999, 8125.4175)(372.17883, 2983.418)(352.48715, 9148.573)(354.66644, 5793.5596)(356.02173, 3537.5…
Rosmadial	Other polyphenols	Phenolic terpenes	297120	515192	552413	713591	727041	1	433256	1	1	7722241	7557838	1	1	2883217	8137789	1	8195830	634669	8081603	12699096	12756391	12690026	13529960	13171236	14087826	13835346	13888504	753796	1302200	400851	1	1181763	914207	1	1126794	939690	Rosmadial [ C20 H24 O5, tgt=49.65, overall=49.65 ]	(345.5979, 32698.695)(346.72937, 8919.177)(347.16962, 10944.674)(348.5133, 7024.8267)(326.9343, 32911.668)(328.2905, 12282.11)(329.15482, 8084.3037)(331.1717, 6859.5024)(347.37445, 16489.824)(349.57956, 16538.541)(350.18234, 3011.4465)(327.91208, 6112.0327)(329.7196, 7189.289)(331.92358, 21464.197)(332.1711, 5420.11)(362.98322, 7279.5386)(363.48358, 1653.5787)(345.7841, 4274.7056)(346.20105, 1006…
Carvacrol	Other polyphenols	Phenolic terpenes	1	1	1	1	1	1	1	1	1	1202320	1580087	1	13989095	487143	85269	1	325620	4603909	705751	400488	540463	872513	680939	937799	599346	523091	441730	1	1	1	3962900	1	175015	2104729	762080	843419	Carvacrol [ C10 H14 O, tgt=36.50, overall=36.50 ]	(152.1143, 5210.07)(133.64638, 2813.0745)(136.11005, 8767.517)(151.44698, 5051.3237)(152.1099, 505.01498)(135.80925, 28006.512)(136.1104, 58684.86)(172.6879, 1391.4415)(173.1513, 2569.6)(150.1253, 14829.01)(151.12674, 2669.09)(173.09239, 18174.428)(174.09529, 743.0267)(157.94995, 8298.208)
Tyrosol	Other polyphenols	Tyrosols	794071	870108	834414	1	1	1	1	1	1	50540044	49278264	83539064	1	159212672	95633840	32998508	36438516	92838968	68692248	154806208	113617864	246881456	120525728	92136520	204485264	284675616	84705128	2897977	1196979	1251700	1	363279	299578	1	1	1	Tyrosol [ C8 H10 O2, tgt=30.97, overall=30.97 ]	(142.07423, 555.8)(120.5579, 1659078.9)(122.0657, 281275.12)(123.0683, 16035.24)(139.0716, 255.88)(121.06306, 1471211.4)(122.06632, 175689.25)(123.06968, 9406.6455)(158.98767, 865.5563)(159.1144, 1633.22)(162.82588, 10564.222)(165.0717, 276.87)(144.30003, 1493.8531)(145.0501, 106.35)
Ligstroside	Other polyphenols	Tyrosols	148453	165048	145046	1	1	1	121208	1	143336	1014841	990488	948362	1236060	1	1574435	976440	1125709	1	3715343	3749398	5913238	5959322	8289508	1	467772	3428371	273661	217066	213900	1	194867	193200	173644	166859	163360	148487	Ligstroside [ C25 H32 O12, tgt=0.09, overall=0.09 ]	(527.3449, 2163.6606)(529.94244, 2452.2776)(530.1934, 1560.96)(508.67856, 1409.3243)(528.92224, 6052.633)(507.17587, 14412.062)(508.1786, 3139.3398)(509.17633, 249.695)(543.2163, 6862.3926)(545.24774, 6009.21)(526.8891, 416.32666)(549.9539, 3054.3367)(551.1786, 7807.5273)(552.1841, 2091.97)(553.2066, 44.07)(530.11804, 11940.111)(531.10364, 4898.019)(533.0384, 2015.9071)(533.9315, 888.2975)(534.51…
Demethyloleuropein	Other polyphenols	Tyrosols	1452304	1407073	1422837	1276484	1335627	1496383	1237644	1614102	310544	407340	352421	1126601	176891	1278367	1185137	1086765	1211642	1231227	1237392	1453237	1499204	3432517	3797158	4197551	364321	350565	358219	2697776	1288197	1197398	2619116	1519143	1532780	2695961	1617127	1	Demethyloleuropein [ C24 H30 O13, tgt=31.53, overall=31.53 ]	(529.6912, 2257.49)(530.191, 3464.9268)(531.1773, 2543.2732)(509.14948, 16672.572)(510.15274, 1922.0143)(530.9364, 28767.105)(532.09534, 11009.662)(533.1953, 98218.47)(510.54446, 16438.379)(510.4905, 2129.2676)(513.5075, 4522.953)(514.51373, 3251.64)(515.1837, 1072.95)(545.3354, 5008.651)(546.2145, 270.70572)(528.79376, 6031.668)(552.41003, 18269.547)(553.7502, 3547.4558)(534.26276, 2893.2002)
p-HPEA-EDA	Other polyphenols	Tyrosols	1605172	5524602	2349422	4601850	4360526	2690235	1316875	1946173	1168563	325235104	338628864	367714304	519044672	7806298	7101916	522554880	512204288	373531424	300336512	253229216	228503552	269548672	257782496	188915456	313383360	300452416	302676480	53368580	10817978	2289442	4727863	2555185	9313387	1	1184650	8647328	p-HPEA-EDA [ C17 H20 O5, tgt=36.37, overall=36.37 ]	(305.1786, 27216.938)(306.64178, 6822.71)(287.4349, 45029.914)(288.50146, 7267.0186)(289.28656, 9777.393)(291.13217, 35737.133)(305.80496, 21537.113)(307.1451, 486.87)(287.12308, 14198.417)(288.1277, 4511.44)(323.52386, 17647.102)(323.16672, 4330.036)(305.27017, 54105.05)(306.77692, 8274.484)(307.6593, 3273.771)(309.1621, 2646.71)(327.11612, 3932013.0)(328.21527, 1061684.6)(329.12213, 153132.56)(…
Oleuropein-aglycone	Other polyphenols	Tyrosols	407285	394244	442755	531877	568320	391494	454022	425272	438942	276157376	263926864	254348400	57483908	87761168	57616104	66751296	44783008	46770164	330666080	134297360	179537344	113043880	108893680	288067712	679745410	103100432	105695448	768029	795598	451186	1	1	567894	354831	602370	721891	Oleuropein-aglycone [ C19 H22 O8, tgt=56.38, overall=56.38 ]	(379.88333, 38456.445)(380.31076, 9913.811)(382.28568, 4817.0312)(383.14102, 14661.239)(361.0649, 855472.8)(362.12396, 167560.38)(363.135, 54012.31)(364.1389, 9460.058)(381.53815, 113493.02)(380.1361, 51588.785)(381.1383, 19786.5)(361.1238, 50258.35)(362.1269, 10732.58)(396.4234, 34572.637)(397.16467, 10154.051)(398.1713, 668.95)(379.15897, 10203.037)(381.16714, 2868.7)(401.15082, 1939717.5)(402.…
Oleuropein	Other polyphenols	Tyrosols	1	1	1	1	1	1	1	1	1	322946	265488	250064	540491	1068780	1018755	1405428	2337040	2209333	625037	1028298	2692132	2432787	1795338	4078311	616594	277021	264497	1	1	1	1	1	1	1	1	1	Oleuropein [ C25 H32 O13, tgt=31.51, overall=31.51 ]	(541.84827, 369.21664)(542.1754, 2612.175)(543.17865, 3978.6)(544.18634, 1140.64)(523.8459, 1279.8282)(541.1837, 653.97)(526.1933, 2969.1975)(558.64886, 10011.995)(559.6116, 876.4712)(561.2384, 2043.43)(542.3534, 3780.0999)(544.2169, 3233.955)(564.6302, 7949.9634)(566.1851, 3906.7153)(568.44104, 5206.3574)(569.17566, 11520.504)(547.9197, 2774.7375)(548.1659, 640.442)
3,4-DHPEA-EA	Other polyphenols	Tyrosols	407285	394244	442755	531877	568320	391494	454022	425272	438942	276157376	263926864	254348400	57483908	87761168	57616104	66751296	44783008	46770164	330666080	134297360	179537344	113043880	108893680	288067712	679745410	103100432	105695448	768029	795598	451186	1	1	567894	354831	602370	721891	3,4-DHPEA-EA [ C19 H22 O8, tgt=56.38, overall=56.38 ]	(379.88333, 38456.445)(380.31076, 9913.811)(382.28568, 4817.0312)(383.14102, 14661.239)(361.0649, 855472.8)(362.12396, 167560.38)(363.135, 54012.31)(364.1389, 9460.058)(381.53815, 113493.02)(380.1361, 51588.785)(381.1383, 19786.5)(361.1238, 50258.35)(362.1269, 10732.58)(396.4234, 34572.637)(397.16467, 10154.051)(398.1713, 668.95)(379.15897, 10203.037)(381.16714, 2868.7)(401.15082, 1939717.5)(402.…
Oleoside dimethylester	Other polyphenols	Tyrosols	3354035	294155	611293	266803	1300790	1375248	986388	191777	620361	323857120	264164128	258674096	138016752	126136848	131064200	22695818	102353792	115695648	60425620	77446408	388171520	89684992	58190892	331387040	273198208	68937160	1	119540	561669	531325	159087	180369	280097	213358	199736	536848	Oleoside dimethylester [ C18 H26 O11, tgt=46.03, overall=46.03 ]	(418.73016, 2323229.2)(419.3739, 637211.7)(420.15265, 79219.05)(421.1552, 10129.224)(400.83148, 59181.68)(402.13272, 894.06)(421.16226, 29980.346)(422.5005, 4570.519)(423.1623, 2167.0679)(403.26117, 13738.037)(436.85092, 6431.504)(437.18365, 328.24002)(420.77316, 627.7894)(422.17334, 895.73)(442.30096, 6683.1494)(444.2461, 14699.576)(445.64166, 50537.453)(446.1444, 20247.22)(425.34125, 110353.805…
Ligstroside-aglycone	Other polyphenols	Tyrosols	667826	229655	3107236	357325	374613	377609	1	3016340	2540193	398383072	387118080	645935230	170772768	179197520	177309680	163172048	542633860	121076272	435945536	310601216	364774784	524105408	532741856	553103360	490864640	455369888	444429216	1	1361723	1707148	2252620	320453	1	279788	355807	1	Ligstroside-aglycone [ C19 H22 O7, tgt=41.05, overall=41.05 ]	(362.85745, 107844.484)(364.14163, 27609.625)(365.1496, 11625.793)(366.1492, 18967.066)(367.1517, 2958.2703)(345.67255, 455054.8)(346.1303, 108234.37)(347.1387, 20922.686)(348.14362, 3901.118)(364.14767, 86945.02)(364.71732, 22467.318)(345.12775, 81829.8)(346.1312, 15283.995)(347.134, 1508.0)(380.56458, 41087.883)(381.16647, 9746.707)(382.1742, 1079.7267)(364.84778, 24714.844)(364.16077, 8993.188…
Hydroxytyrosol 4-O-glucoside	Other polyphenols	Tyrosols	924910	612875	908444	785124	1370033	872664	952434	896537	763418	6060278	5789107	1	5642024	5278850	5804886	19033544	1	5899745	8096726	63618400	1	12728987	65945160	67191424	9513364	9775035	1	734872	1	1	741510	693519	1019577	519003	1	850300	Hydroxytyrosol 4-O-glucoside [ C14 H20 O8, tgt=23.33, overall=23.33 ]	(317.50098, 6784.765)(319.5653, 17591.85)(321.12424, 11417.631)(300.1992, 3439.7053)(302.31793, 1122.186)(317.1278, 2257.04)(299.8165, 28195.148)(300.64935, 3615.5469)(301.1119, 2900.9)(335.70096, 4200.7495)(337.5324, 17910.322)(338.8758, 1049.9828)(317.8505, 5819.3877)(341.22345, 19144.252)(343.44565, 8357.456)(322.23438, 4296.997)(323.26004, 13638.202)(324.49838, 3497.3672)(326.1164, 1255.47)
3,4-DHPEA-EDA	Other polyphenols	Tyrosols	3346149	1021524	1451043	2074211	1767738	3042759	1124611	1163164	4658981	354002112	253322544	248474176	409760864	421191616	388673760	221973920	348303360	262795120	82414328	90134600	90977536	92199768	89969672	91078664	302634464	95261888	101694000	681163	2491567	439728	6453859	4602491	3873841	3602651	6120365	3711113	3,4-DHPEA-EDA [ C17 H20 O6, tgt=45.07, overall=45.07 ]	(321.12677, 38652.15)(322.20285, 6380.0796)(323.13602, 847.714)(303.20935, 33854.12)(304.4229, 6457.3936)(306.12482, 775.33)(322.93634, 16077.568)(323.46994, 3755.4268)(303.11636, 13767.202)(304.12134, 4483.2246)(338.49228, 15123.692)(339.51666, 4074.8777)(322.25958, 6015.505)(323.91156, 765.755)(343.2323, 2231446.2)(344.11386, 648471.1)(345.1183, 138562.6)(346.1205, 17050.33)(327.11578, 1597312.…
p-HPEA-EA	Other polyphenols	Tyrosols	667826	229655	3107236	357325	374613	377609	1	3016340	2540193	398383072	387118080	645935230	170772768	179197520	177309680	163172048	542633860	121076272	435945536	310601216	364774784	524105408	532741856	553103360	490864640	455369888	444429216	1	1361723	1707148	2252620	320453	1	279788	355807	1	p-HPEA-EA [ C19 H22 O7, tgt=41.05, overall=41.05 ]	(362.85745, 107844.484)(364.14163, 27609.625)(365.1496, 11625.793)(366.1492, 18967.066)(367.1517, 2958.2703)(345.67255, 455054.8)(346.1303, 108234.37)(347.1387, 20922.686)(348.14362, 3901.118)(364.14767, 86945.02)(364.71732, 22467.318)(345.12775, 81829.8)(346.1312, 15283.995)(347.134, 1508.0)(380.56458, 41087.883)(381.16647, 9746.707)(382.1742, 1079.7267)(364.84778, 24714.844)(364.16077, 8993.188…
p-HPEA-AC	Other polyphenols	Tyrosols	251616	373997	242843	369880	1	460659	724524	544986	290259	858559	847407	807206	1	964021	923014	1	1	668881	919752	1537104	2025644	2186232	2380926	2446225	2461863	1722085	2217026	911042	611290	1	1	1315048	609522	1786249	9627845	1	p-HPEA-AC [ C10 H12 O3, tgt=47.53, overall=47.53 ]	(182.65366, 4456.3716)(184.09212, 1326.6866)(162.40323, 9063.963)(184.89731, 266.688)(164.98819, 9240.373)(164.07405, 499.7)(183.92761, 20891.383)(203.06712, 43349.62)(204.0725, 6639.7715)(185.60204, 34950.22)(187.12117, 21901.008)(188.50945, 11195.618)(189.06973, 23320.764)
Hydroxytyrosol	Other polyphenols	Tyrosols	473563	1108781	443879	1	410008	632631	1	225644	697313	92804080	13106521	66001076	11310800	8188979	36527924	24855356	9175180	27533418	102507296	80089792	130144520	187887280	32560918	139002928	76949688	70288656	1	538474	747392	1124315	598984	504834	545740	731092	846641	1	Hydroxytyrosol [ C8 H10 O3, tgt=45.99, overall=45.99 ]	(155.0677, 2103.47)(138.727, 675.51)(155.26982, 3983.588)(137.0576, 1208306.1)(138.06091, 95036.32)(139.06277, 2562.379)(172.09335, 8813.365)(157.0974, 2668.19)(177.08379, 13928.375)(178.05295, 465.528)(163.22052, 4928.761)(163.38483, 4709.6934)
3,4-DHPEA-AC	Other polyphenols	Tyrosols	540686	489429	1	378756	247391	1	435801	400278	316318	23354788	23249340	18988556	2465900	2502999	1	1	1865835	1600051	25206784	1	21792440	1	2984463	2087725	24222962	1	16455635	549592	1	2286131	1	274558	756145	566688	1	1058795	3,4-DHPEA-AC [ C10 H12 O4, tgt=44.46, overall=44.46 ]	(197.07782, 4799.4917)(180.78401, 3679.1292)(183.0751, 724.16504)(198.89946, 12253.677)(179.61569, 10243.55)(181.0737, 872.54004)(214.11064, 8358.345)(199.2838, 33349.523)(197.09776, 7805.063)(220.37207, 14620.968)(221.06386, 10379.53)(222.06873, 11527.67)(223.0668, 272.97)(204.29848, 55324.246)(202.6496, 13448.023)(203.71533, 7816.717)
Oleoside 11-methylester	Other polyphenols	Tyrosols	974261	1032589	567964	544368	548447	555961	516222	568150	499499	170965008	194485456	186720656	172707808	172136288	163408928	169642112	140206592	138986224	236477456	353516576	372710560	1	1	214682144	212724624	1	191545696	646591	578404	335692	553972	594579	576427	973402	476642	936495	Oleoside 11-methylester [ C17 H24 O11, tgt=44.89, overall=44.89 ]	(404.13342, 68271.39)(405.4165, 10843.658)(406.1407, 202.31)(386.12408, 2812715.5)(387.12723, 478789.72)(388.12973, 54448.76)(406.4739, 18332.12)(408.14752, 1317.26)(422.32413, 13008.958)(423.3292, 3588.257)(405.8212, 5228.251)(407.08963, 296854.62)(427.12997, 27610.605)(428.13455, 7182.6978)(429.13956, 1958.3)(430.151, 287.4)(410.99274, 14630.021)(413.67484, 9886.147)(413.12234, 3662.95)(413.118…
Umbelliferone	Other polyphenols	Hydroxycoumarins	169281	109759	121990	82200	218503	57918	107612	102781	86287	516555	590813	865137	874159	1	897817	747138	1	1	205118	354031	347212	606768	3522002	6768408	2243285	2303008	2502032	187919	163035	164541	131343	1	90527	427665	483407	445919	Umbelliferone [ C9 H6 O3, tgt=47.14, overall=47.14 ]	(162.93423, 2873.6252)(144.01782, 1592.7949)(167.8554, 87786.28)(145.03201, 29649.367)(146.03348, 3466.5024)(147.0458, 167.86)(182.57475, 575.05)(166.97887, 20067.967)(188.9682, 3777.511)
Esculin	Other polyphenols	Hydroxycoumarins	1	1	1	1	1	186315	1	1	1	11645866	1	11371708	9511114	2372330	9325780	1	9323544	10858338	1	10057260	27185716	16286726	8657660	22480768	2224075	13807360	4275790	464857	495722	609866	1	155699	137393	1184447	219304	960824	Esculin [ C15 H16 O9, tgt=15.08, overall=15.08 ]	(341.22092, 14810.778)(344.4185, 1070.9801)(324.69882, 8815.375)(326.93555, 106001.734)(327.0798, 110790.06)(341.09488, 106087.35)(342.09818, 19597.72)(343.0899, 13868.44)(325.07544, 17485.916)(326.20215, 55584.297)(327.20474, 155825.56)(328.0825, 24677.744)(360.47125, 407765.22)(362.1239, 128988.08)(363.1303, 19927.668)(340.47775, 138353.17)(344.1135, 349536.25)(345.1158, 52829.57)(364.20117, 14…
Mellein	Other polyphenols	Hydroxycoumarins	374030	308841	235777	289711	264413	205115	133644	253455	1	9546860	9335361	9930773	2860412	3568055	2981589	2048424	2131028	1750277	2331877	14213908	3240754	13422921	1	12594560	14858737	4228690	4947021	193275	2278496	2689632	1	844781	230129	315262	1	1	Mellein [ C10 H10 O3, tgt=47.58, overall=47.58 ]	(179.0655, 7788.991)(182.41008, 776.4367)(160.05222, 18034.729)(161.05415, 369.3567)(180.81198, 9450.02)(182.07738, 711.4167)(162.06564, 4078.6848)(198.2731, 45421.4)(197.09763, 6282.3223)(181.18114, 11959.698)(182.43077, 8310.08)(204.35242, 55844.805)(202.0444, 24900.904)(203.04431, 15086.109)(183.5409, 3019.3477)
4-Hydroxycoumarin	Other polyphenols	Hydroxycoumarins	169281	109759	121990	82200	218503	57918	107612	102781	86287	516555	590813	865137	874159	1	897817	747138	1	1	205118	354031	347212	606768	3522002	6768408	2243285	2303008	2502032	187919	163035	164541	131343	1	90527	427665	483407	445919	4-Hydroxycoumarin [ C9 H6 O3, tgt=47.14, overall=47.14 ]	(162.93423, 2873.6252)(144.01782, 1592.7949)(167.8554, 87786.28)(145.03201, 29649.367)(146.03348, 3466.5024)(147.0458, 167.86)(182.57475, 575.05)(166.97887, 20067.967)(188.9682, 3777.511)
Esculetin	Other polyphenols	Hydroxycoumarins	810136	539157	467921	433373	677371	129891	1037150	86255	112416	958213	274784	1172039	138766	1	1	335893	2535547	3058465	1110564	363534	1	376475	179549	146991	204030	1019668	113198	537393	496934	617780	467553	369911	325185	1075275	315894	1767477	Esculetin [ C9 H6 O4, tgt=28.21, overall=28.21 ]	(180.64603, 11413.426)(182.37212, 2147.7468)(183.03946, 2057.525)(160.76639, 4736.8525)(181.81244, 8248.326)(163.38794, 1564.3215)(164.23174, 5640.302)(166.03365, 21044.375)(200.2359, 12909.614)(180.25572, 4900.3223)(179.04424, 8354.96)(203.07977, 3657.1594)(205.02074, 834.8233)(184.60669, 4676.868)
Scopoletin	Other polyphenols	Hydroxycoumarins	1	1	1	1	1	1	1	1	1	1058202	1516296	1685509	1142507	932244	1	1137092	911397	1513037	2247067	2384041	3068813	3309587	2811706	3912441	3433712	3414116	1935989	1	1	1	1	1	1	1	1	1	Scopoletin [ C10 H8 O4, tgt=47.62, overall=47.62 ]	(193.04558, 14754.464)(194.04868, 880.32196)(174.799, 33265.215)(177.20454, 6788.0176)(178.90079, 5825.6016)(193.04645, 22038.783)(194.04945, 1264.9266)(176.24179, 13611.542)(178.0498, 394.17)(213.22513, 2717.7527)(215.0861, 2146.62)(195.575, 9753.574)(217.03972, 3232.06)(202.0396, 665.03)
Coumarin	Other polyphenols	Hydroxycoumarins	1	641270	255691	509904	514725	1014064	288631	199522	1	465186	706813	770569	9705148	300809	2086209	1232145	1751435	774782	753240	8387591	1	1571334	1322263	590346	2167224	1286865	559052	1	1179597	544753	1	459763	609130	791874	1	1118191	Coumarin [ C9 H6 O2, tgt=41.53, overall=41.53 ]	(146.13979, 4282.934)(128.0229, 108185.2)(129.0348, 6751.985)(147.04262, 14789.753)(129.78694, 4092.7815)(131.03987, 1139.0566)(168.08063, 6124.3867)(169.0827, 552.38245)(148.77557, 2161.9905)(150.98105, 8698.763)(151.0726, 12441.95)(173.7878, 5862.92)(153.69084, 59647.504)(154.026, 102239.8)(156.0343, 435.79)
2,3-Dihydroxy-1-guaiacylpropanone	Other polyphenols	Hydroxybenzoketones	1	1	1	1	1	181426	1	1	190052	378013	276064	199722	1687311	2992181	4099267	9704129	1	10997249	1	1	3390973	3881946	3603909	3489926	8850692	7588671	7110822	851979	885686	181644	154788	252723	1	773967	901638	723720	2,3-Dihydroxy-1-guaiacylpropanone [ C10 H12 O5, tgt=38.63, overall=38.63 ]	(213.07028, 9366.705)(214.07199, 1303.1218)(196.46695, 11209.498)(196.06596, 1743.1866)(213.07143, 7255.097)(195.3968, 15432.264)(196.06595, 1348.645)(231.32677, 8312.455)(214.53711, 53300.926)(217.10214, 128602.5)(235.48439, 63910.31)(236.05762, 7105.1763)(218.30893, 4594.4546)(219.83325, 2571.7766)(221.0633, 9371.01)
3-Methoxyacetophenone	Other polyphenols	Hydroxybenzoketones	1	1	1	1	1	1	1	1	1	1468151	736701	1	1	545935	953791	17554416	16201256	102667720	258976	1	324770	1	2062398	2022929	1	1413598	1545104	353746	113888	111189	146037	155357	91400	1	1	1	3-Methoxyacetophenone [ C9 H10 O2, tgt=21.11, overall=21.11 ]	(151.5016, 6792.7617)(154.48135, 882.97595)(134.81496, 9411.59)(135.7363, 26140.383)(137.0736, 1252.84)(152.46248, 9095.735)(152.07013, 81.060005)(134.35304, 4416.235)(169.10376, 13260.687)(169.10207, 2466.2534)(150.08885, 720580.5)(151.09218, 113818.98)(152.09836, 10473.253)(176.73466, 17168.604)(177.56885, 20949.805)(178.0708, 727.74)(156.19678, 4689.477)
Sinapaldehyde	Other polyphenols	Hydroxycinnamaldehydes	1026150	1379238	1	1	1	1	617668	1	463836	1532287	14716760	3188506	548783	3755778	363462	1	495724	687240	1	1267928	3121187	2195159	1319497	640990	1	402511	245369	169575	353372	175565	1742882	1997380	1662355	1737446	1944943	1729144	Sinapaldehyde [ C11 H12 O4, tgt=43.96, overall=43.96 ]	(191.06618, 33252.41)(192.06815, 10505.5205)(233.07196, 4886.2676)(235.06944, 4140.677)(191.45059, 20761.287)(192.73987, 10820.823)(228.47313, 8130.704)(230.56682, 13529.823)(231.1176, 22868.84)(209.07585, 8627.985)(210.0795, 378.12)(216.50804, 394.45554)(211.42818, 11135.845)(213.10793, 12149.921)
Ferulaldehyde	Other polyphenols	Hydroxycinnamaldehydes	374030	308841	235777	289711	264413	205115	133644	253455	1	9546860	9335361	9930773	2860412	3568055	2981589	2048424	2131028	1750277	2331877	14213908	3240754	13422921	1	12594560	14858737	4228690	4947021	193275	2278496	2689632	1	844781	230129	315262	1	1	Ferulaldehyde [ C10 H10 O3, tgt=47.58, overall=47.58 ]	(179.0655, 7788.991)(182.41008, 776.4367)(160.05222, 18034.729)(161.05415, 369.3567)(180.81198, 9450.02)(182.07738, 711.4167)(162.06564, 4078.6848)(198.2731, 45421.4)(197.09763, 6282.3223)(181.18114, 11959.698)(182.43077, 8310.08)(204.35242, 55844.805)(202.0444, 24900.904)(203.04431, 15086.109)(183.5409, 3019.3477)
Gallic acid 3-O-gallate	Phenolic acids	Hydroxybenzoic acids	1	1	1	1	1	1	1	1	1	4192710	3102526	5334523	3859961	2380452	1659650	1935956	3744222	2026863	4372531	10028121	5790990	8557282	2835741	6457611	4548737	7876283	8236785	1	848419	1	1	1158916	268931	137999	390522	472892	Gallic acid 3-O-gallate [ C14 H10 O9, tgt=47.61, overall=47.61 ]	(323.62256, 2527.7312)(327.0352, 88601.25)(306.31772, 2027.7214)(307.02914, 3695.71)(323.63843, 10814.873)(306.4115, 1984.2876)(340.52823, 20113.996)(344.57788, 6733.4253)(345.0739, 5598.6504)(322.96594, 97573.84)(323.2813, 18400.799)(324.05942, 1799.3173)(346.02072, 17553.508)(347.02625, 2278.9124)(348.0195, 10472.24)(330.661, 1754.7001)
Ellagic acid glucoside	Phenolic acids	Hydroxybenzoic acids	1	1	1	1	1	1	1	1	1	3434505	2717019	1935897	3806184	3182362	3088877	624288	350089	496194	722321	16805604	17670600	5322895	1820692	7320159	3548495	1	3165983	1	1	1	1	1	1	1	1	1	Ellagic acid glucoside [ C20 H16 O13, tgt=58.08, overall=58.08 ]	(468.07565, 11562.678)(469.57758, 14837.322)(470.08044, 6304.21)(448.48114, 516.0114)(466.5064, 5781.016)(467.93658, 12902.128)(469.36652, 2251.8684)(469.87622, 32665.932)(470.08, 14083.727)(471.0744, 8293.49)(449.31885, 1834.9463)(449.73917, 472.70667)(450.5752, 519.52)(483.20786, 13063.953)(484.08502, 912.55)(464.0877, 47216.93)(465.08786, 13704.895)(466.08118, 811.98254)(487.85675, 5878.23)(48…
5-O-Galloylquinic acid	Phenolic acids	Hydroxybenzoic acids	1	1	1	1	1	1	1	1	1	79301680	1	12786386	140212464	143378224	140394112	130169808	11399547	1	58194196	43369504	64828808	31893384	65501976	81181160	1	92026056	80798536	1	1	1	1	1	1	1118886	1115427	1314074	5-O-Galloylquinic acid [ C14 H16 O10, tgt=46.42, overall=46.42 ]	(345.48013, 7178.995)(327.818, 7957.2173)(328.06705, 406.46335)(329.07983, 62182.934)(330.08295, 6779.37)(331.0751, 257.26)(345.08322, 12197.46)(346.0936, 10433.37)(327.07892, 47980.36)(328.0822, 7311.758)(364.21368, 523.90295)(366.1202, 123.82)(345.20883, 46001.09)(346.31345, 44185.418)(348.25006, 9481.661)(349.108, 36585.805)(369.7138, 2085.9517)(371.74487, 1363.6666)(349.5614, 1174.9283)
2,4-Dihydroxybenzoic acid	Phenolic acids	Hydroxybenzoic acids	1	1	1	1	1	1	1	1	1	2705224	10544555	2298401	2280836	1	4351980	1	8815678	6580391	1	8353496	11747094	11762102	2283651	5921138	9568243	6777116	6515663	1	1	1	1	1	1	1	1	1	2,4-Dihydroxybenzoic acid [ C7 H6 O4, tgt=76.57, overall=76.57 ]	(154.02582, 63541.195)(155.03717, 4063.0364)(139.02069, 9473.53)(155.03394, 57487.12)(156.03455, 576.45374)(138.26155, 1123.8792)(176.06615, 8477.877)(157.3918, 2578.7183)(177.0187, 175.7)(159.0029, 7939.3677)
Protocatechuic acid	Phenolic acids	Hydroxybenzoic acids	1	1	1	1	1	1	1	1	1	2705224	10544555	2298401	1	1	4351980	1	8815678	6580391	1	8353496	11747094	11762102	2283651	5921138	9568243	6777116	6515663	1	1	1	1	1	1	1	1	1	Protocatechuic acid [ C7 H6 O4, tgt=76.57, overall=76.57 ]	(154.0258, 65961.22)(155.0366, 4333.5146)(139.02069, 9602.071)(155.03394, 57487.12)(156.03455, 576.45374)(138.28082, 1185.7041)(176.06615, 8477.877)(157.3918, 2578.7183)(177.0187, 175.7)(159.00284, 7951.882)
Gallic acid	Phenolic acids	Hydroxybenzoic acids	1	1	179748	1	1	1	1	1	1	3336625	2416870	2087618	1628261	1848482	1151454	669269	817874	1377799	7532125	12969981	8185017	4007163	13073885	12192021	1060970	1052604	1083865	1	1	1	1	219069	1	112427	337934	206643	Gallic acid [ C7 H6 O5, tgt=46.71, overall=46.71 ]	(174.28143, 5342.9946)(175.0319, 375.94)(152.01314, 4739.733)(153.0122, 332.31665)(174.03673, 3225.0337)(175.03372, 18544.666)(176.0366, 2500.71)(154.82469, 1992.2526)(156.69489, 7334.122)(157.03105, 24310.584)(190.71138, 83319.055)(192.06819, 8729.162)(170.17357, 32777.72)(171.15843, 1742.2134)(193.01373, 654.885)(176.909, 5847.7505)(178.0063, 253.11)
Vanillic acid	Phenolic acids	Hydroxybenzoic acids	666417	422141	476728	1451523	693508	753368	640717	312317	526762	12620425	21255536	9418746	8774414	8434045	8364216	5841954	893454	9010038	20059096	39381256	35474600	47806356	31960052	20280038	15041622	20358030	4655698	388121	465588	341124	544562	669785	270013	1166385	1231283	2660733	Vanillic acid [ C8 H8 O4, tgt=67.26, overall=67.26 ]	(169.71649, 14679.255)(170.47583, 11470.676)(171.71892, 864.76)(173.0526, 2905.45)(151.0329, 25461.72)(152.03421, 2128.792)(169.38571, 16497.182)(170.0618, 2856.38)(151.27281, 394040.3)(152.03993, 34589.836)(153.04405, 1207.3201)(187.15315, 29398.553)(188.07985, 6359.03)(172.54698, 74382.74)(173.0755, 116366.78)(191.18533, 3633.0193)(177.16502, 2960.7896)(177.70107, 7069.86)
2,3-Dihydroxybenzoic acid	Phenolic acids	Hydroxybenzoic acids	1	1	1	1	1	1	1	1	1	2705224	10544555	2298401	2280836	1	4351980	1	8815678	6580391	1	8353496	11747094	11762102	2283651	5921138	9568243	6777116	6515663	1	1	1	1	1	1	1	1	1	2,3-Dihydroxybenzoic acid [ C7 H6 O4, tgt=76.57, overall=76.57 ]	(154.02582, 63541.195)(155.03717, 4063.0364)(139.02069, 9473.53)(155.03394, 57487.12)(156.03455, 576.45374)(138.26155, 1123.8792)(176.06615, 8477.877)(157.3918, 2578.7183)(177.0187, 175.7)(159.0029, 7939.3677)
4-Hydroxybenzoic acid	Phenolic acids	Hydroxybenzoic acids	1	1	1	76576	76279	92818	1	467221	1	1	6687804	5811645	2209695	5714329	4190319	4459512	3961932	9271976	10324007	32173144	18217860	12841386	13787303	21729756	12741611	9236947	8134936	286724	335498	315568	86091	240970	99895	197810	107509	171550	4-Hydroxybenzoic acid [ C7 H6 O3, tgt=79.93, overall=79.93 ]	(139.03252, 3053.7654)(140.7522, 7569.913)(141.03725, 9183.705)(120.273346, 1795.9723)(139.03662, 121827.03)(140.68117, 6714.758)(141.047, 1359.3566)(121.402725, 4243.961)(157.40115, 4611.792)(138.62917, 7963.8735)(163.73604, 3638.5671)(166.03275, 6012.7466)(145.68301, 37288.473)(146.9874, 15341.756)(147.37515, 24544.13)(148.02557, 66208.18)
Gentisic acid	Phenolic acids	Hydroxybenzoic acids	1	1	1	1	1	1	1	1	1	2705224	10544555	2298401	2280836	971142	4351980	574339	8815678	6580391	342467	8353496	11747094	11762102	2283651	5921138	9568243	6777116	6515663	183967	1	77152	1	1	1	1	1	1	Gentisic acid [ C7 H6 O4, tgt=76.57, overall=76.57 ]	(154.02583, 61397.152)(155.03717, 4063.0364)(139.0207, 8712.648)(155.03395, 57110.066)(156.03455, 576.45374)(138.91447, 1882.5995)(175.12292, 7391.5776)(157.65817, 3200.7373)(179.5245, 4965.24)(159.00337, 9177.299)
Valoneic acid dilactone	Phenolic acids	Hydroxybenzoic acids	1	1	1	1	1	1	1	1	1	103007	116986	99937	107594	107351	1	1	1	1	378083	541341	1136500	1611836	259365	1210032	1	688526	631795	1	1	1	1	1	1	1	1	1	Valoneic acid dilactone [ C21 H10 O13, tgt=2.95, overall=2.95 ]	(471.00525, 5738.0464)(453.51572, 2983.0525)(471.00592, 8372.665)(455.0217, 9037.648)(456.19058, 450.345)(457.02344, 736.25)(473.0563, 331.34)(492.98746, 2787.6167)(480.99377, 3456.3816)
Ellagic acid	Phenolic acids	Hydroxybenzoic acids	1	1	1	1	1	1005228	1	1	1	721976	713113	516872	1800317	194531	513605	1	1	1	284702	408787	463191	146189	138463	138413	158941	162356	142387	1	1	1	1	1	1	1	1	1	Ellagic acid [ C14 H6 O8, tgt=47.32, overall=47.32 ]	(303.01315, 9157.25)(286.75034, 3160.016)(286.9952, 2187.89)(303.0087, 14854.27)(287.0129, 8337.765)(320.5434, 19025.16)(323.05566, 7548.92)(304.75125, 4041.5137)(307.0432, 54.6)(330.00403, 5069.533)
3,5-Dihydroxybenzoic acid	Phenolic acids	Hydroxybenzoic acids	1	1	1	1	1	1	1	1	1	2705224	10544555	2298401	1	1	4351980	1	8815678	6580391	1	8353496	11747094	11762102	2283651	5921138	9568243	6777116	6515663	1	1	1	1	1	1	1	1	1	3,5-Dihydroxybenzoic acid [ C7 H6 O4, tgt=76.57, overall=76.57 ]	(154.0258, 65961.22)(155.0366, 4333.5146)(139.02069, 9602.071)(155.03394, 57487.12)(156.03455, 576.45374)(138.28082, 1185.7041)(176.06615, 8477.877)(157.3918, 2578.7183)(177.0187, 175.7)(159.00284, 7951.882)
Ellagic acid acetyl-xyloside	Phenolic acids	Hydroxybenzoic acids	1	1	1	1	1	1	1	1	1	1	1	1	1	1	1	1	1	1	622316	360844	2560918	1477161	1752556	120512	144025	304713	307756	1	1	1	1	1	1	1	1	1	Ellagic acid acetyl-xyloside [ C21 H16 O13, tgt=43.25, overall=43.25 ]	(479.0537, 645.92)(480.0656, 2799.32)(481.0574, 3833.75)(482.0629, 7162.76)(460.5681, 15171.318)(462.07217, 3632.2864)(479.0675, 10396.962)(480.92865, 3640.4817)(482.2753, 16654.799)(482.0691, 3506.105)(483.0817, 28073.44)(459.31543, 15451.324)(462.0728, 18504.61)(495.1104, 8789.23)(477.09573, 4055.7031)(501.8001, 4746.2725)(503.80545, 3839.9763)(505.06464, 2312.8618)(485.28055, 4349.6196)(485.55…
4-Hydroxybenzoic acid 4-O-glucoside	Phenolic acids	Hydroxybenzoic acids	716146	1842223	1209561	1573276	1559790	1431623	1207377	1229134	1189787	208997	288642	263601	1	17821290	16022794	560118	941467	690457	29796632	1005485	1632664	46182880	464151	504425	1	754763	1723558	191435	222965	258408	99935	125207	99315	1868966	2252740	332460	4-Hydroxybenzoic acid 4-O-glucoside [ C13 H16 O8, tgt=23.52, overall=23.52 ]	(302.68912, 6696.008)(302.42532, 1637.7133)(283.5208, 71828.09)(284.48102, 14778.963)(285.47906, 18643.074)(286.5833, 749.0575)(287.086, 7198.7246)(301.72214, 4046.883)(302.08755, 522.0)(285.94122, 7460.321)(286.75143, 722.6067)(319.08508, 11443.895)(320.28568, 9373.971)(322.53027, 4343.1035)(323.1222, 8129.04)(302.84177, 5108.219)(303.4929, 16410.982)(304.1207, 9859.915)(325.8755, 9406.407)(326.…
2,6-Dihydroxybenzoic acid	Phenolic acids	Hydroxybenzoic acids	1	1	1	1	1	1	1	1	1	2705224	10544555	2298401	2280836	971142	4351980	574339	8815678	6580391	342467	8353496	11747094	11762102	2283651	5921138	9568243	6777116	6515663	183967	1	77152	1	1	1	1	1	1	2,6-Dihydroxybenzoic acid [ C7 H6 O4, tgt=76.57, overall=76.57 ]	(154.02583, 61397.152)(155.03717, 4063.0364)(139.0207, 8712.648)(155.03395, 57110.066)(156.03455, 576.45374)(138.91447, 1882.5995)(175.12292, 7391.5776)(157.65817, 3200.7373)(179.5245, 4965.24)(159.00337, 9177.299)
Syringic acid	Phenolic acids	Hydroxybenzoic acids	1	633337	1	1939328	428233	1958381	555996	608847	601007	25376988	25844376	25942048	24028092	23824738	21945382	21148308	17134866	18049428	30428698	40005584	14696747	34857164	32694046	34883816	27135800	26651364	28790684	1	883570	759551	971176	1054253	972054	1364295	1	557154	Syringic acid [ C9 H10 O5, tgt=46.18, overall=46.18 ]	(199.43922, 2467.4622)(202.24628, 2618.7126)(203.067, 8302.925)(180.73505, 129819.74)(181.04616, 13106.731)(182.03807, 3801.8845)(200.11649, 6612.8643)(202.44206, 612.3875)(203.5697, 2592.165)(204.073, 839.755)(184.8477, 50107.79)(185.76366, 41649.973)(186.06464, 23604.201)(219.09663, 13313.651)(220.09924, 869.30005)(200.93723, 938.7186)(223.32605, 12147.057)(225.05612, 17756.17)(225.72047, 1040.…
Protocatechuic acid 4-O-glucoside	Phenolic acids	Hydroxybenzoic acids	1	1	1	1	1	1	1	1	723786	3961672	1	2559983	2171183	2375225	2178581	1901849	5159902	553218	1	7145351	7165206	6030993	4380064	5662695	5077740	3826053	4149126	120203	126767	85669	1	543719	543222	374955	194014	345351	Protocatechuic acid 4-O-glucoside [ C13 H16 O9, tgt=16.73, overall=16.73 ]	(317.07925, 3909.5833)(319.09555, 17973.809)(320.0981, 880.3)(299.61783, 3682.8928)(301.0846, 11469.492)(302.0867, 1212.14)(299.89383, 5311.9473)(301.0838, 324.28)(334.11407, 4245.401)(335.10376, 4205.681)(318.51093, 3451.7837)(339.97702, 41193.125)(340.51672, 10853.134)(341.07965, 2300.169)(322.05505, 24049.867)(323.05643, 2765.6707)(325.0762, 1202.53)
Ellagic acid arabinoside	Phenolic acids	Hydroxybenzoic acids	1	1	1	1	1	1	1	1	1	1	1	1	1	1	1	1	1	1	1	334276	314286	246120	650366	608057	231999	208768	256162	1	1	1	1	1	1	1	1	1	Ellagic acid arabinoside [ C19 H14 O12, tgt=44.17, overall=44.17 ]	(435.80206, 3358.6675)(437.72964, 3645.5667)(439.06635, 11448.73)(418.53754, 1035.28)(436.65887, 8079.9897)(437.0603, 5980.1904)(439.0656, 26778.945)(440.0669, 3905.91)(419.9108, 1463.0814)(422.069, 5620.24)(453.0961, 6415.0913)(454.34723, 6697.8076)(455.42587, 8592.333)(456.0979, 2429.81)(436.58258, 6247.136)(458.36612, 4825.9033)(442.54196, 2177.1614)(443.29523, 7254.335)(444.0485, 1949.1766)
Gallic acid ethyl ester	Phenolic acids	Hydroxybenzoic acids	1	633337	1	1939328	428233	1958381	555996	608847	601007	25376988	25844376	25942048	24028092	23824738	21945382	21148308	17134866	18049428	30428698	40005584	14696747	34857164	32694046	34883816	27135800	26651364	28790684	1	883570	759551	971176	1054253	972054	1364295	1	557154	Gallic acid ethyl ester [ C9 H10 O5, tgt=46.18, overall=46.18 ]	(199.43922, 2467.4622)(202.24628, 2618.7126)(203.067, 8302.925)(180.73505, 129819.74)(181.04616, 13106.731)(182.03807, 3801.8845)(200.11649, 6612.8643)(202.44206, 612.3875)(203.5697, 2592.165)(204.073, 839.755)(184.8477, 50107.79)(185.76366, 41649.973)(186.06464, 23604.201)(219.09663, 13313.651)(220.09924, 869.30005)(200.93723, 938.7186)(223.32605, 12147.057)(225.05612, 17756.17)(225.72047, 1040.…
Ellagic acid acetyl-arabinoside	Phenolic acids	Hydroxybenzoic acids	1	1	1	1	1	1	1	1	1	1	1	1	1	1	1	1	1	1	622316	360844	1	1	1	1	144025	304713	307756	1	1	1	1	1	1	1	1	1	Ellagic acid acetyl-arabinoside [ C21 H16 O13, tgt=43.25, overall=43.25 ]	(501.85406, 5739.852)(503.85587, 4985.3096)(505.062, 2039.1832)(459.06396, 5309.5723)(495.1104, 8789.23)(479.06885, 11598.086)(481.27164, 4934.4204)(482.57794, 20065.832)(482.0701, 2958.5)(483.0817, 28073.44)(487.06226, 2297.4038)(477.09564, 3960.84)
Galloyl glucose	Phenolic acids	Hydroxybenzoic acids	6391269	8682069	1	4212380	1786266	2452655	1391438	3877986	227284	1	49507420	36121096	4561120	14467311	6675830	8494372	11539349	1	1	1	1	1	1	1	1	1	1	1	1	1074647	1042155	3084015	1	7410258	12093376	1	Galloyl glucose [ C13 H16 O10, tgt=61.67, overall=61.67 ]	(333.7535, 2005.1866)(314.06436, 8748.538)(315.06256, 5919.09)(334.75894, 1269.6733)(315.63876, 4056.0786)(353.45126, 595.0617)(333.65808, 12084.475)(335.10263, 1270.0067)(355.06406, 532.145)(337.05078, 78216.32)(338.52472, 9123.271)(339.04996, 5936.8057)
Gallic acid 4-O-glucoside	Phenolic acids	Hydroxybenzoic acids	6391269	8682069	1	4212380	1786266	2452655	1391438	3877986	227284	706105	49507420	36121096	4561120	14467311	6675830	8494372	11539349	1	6367117	9015108	1	1	1	17032416	22283048	1	16419575	2151281	1	1074647	1042155	3084015	1	7410258	12093376	1	Gallic acid 4-O-glucoside [ C13 H16 O10, tgt=61.67, overall=61.67 ]	(334.08722, 1532.4375)(314.0655, 15751.089)(315.06302, 13399.118)(316.06644, 522.89996)(333.80435, 948.2543)(315.81888, 3581.2476)(353.572, 1389.3591)(354.12064, 191.065)(333.83853, 11003.558)(335.10248, 1160.2594)(355.0643, 2185.9575)(356.0601, 428.14)(337.0508, 75142.82)(338.57285, 8529.046)(339.04996, 5936.8057)
Benzoic acid	Phenolic acids	Hydroxybenzoic acids	1889725	1	1787001	2438579	465214	13633885	1	1	629407	1	5057902	5039737	2532809	1	20767734	97950576	18714384	965022	5223143	13567136	3891206	1	10049716	1	2257889	1	15904055	979483	1	2805062	1	496408	1	2182595	2141587	8472522	Benzoic acid [ C7 H6 O2, tgt=53.71, overall=53.71 ]	(122.825935, 21301.734)(124.045044, 8929.57)(125.0409, 154.9)(105.0317, 2011.42)(125.61353, 34345.547)(124.0425, 6321.0728)(125.0416, 365.02)(107.33392, 13926.323)(108.878914, 607.185)(109.0463, 24.57)(143.38837, 6593.668)(142.57385, 2259.295)(123.66223, 1423.1599)(123.0535, 156.615)(147.1187, 2292.6492)(150.0409, 827.02)(128.66055, 101699.46)(129.62201, 28339.328)(130.02254, 655.57)
2-Hydroxybenzoic acid	Phenolic acids	Hydroxybenzoic acids	1	1	1	1	1	1	1	1	1	3170855	6687804	5811645	2209695	5714329	1	1	3961932	9271976	1	1	1	1	1	21729756	12741611	1	1	1	1	1	1	1	1	1	1	1	2-Hydroxybenzoic acid [ C7 H6 O3, tgt=65.51, overall=65.51 ]	(138.0299, 249.795)(120.35453, 601.6933)(139.03679, 88890.8)(140.53911, 3241.4678)(141.0374, 735.92)(121.0266, 3016.98)(157.40364, 3427.3398)(139.06184, 9706.368)(163.02995, 1656.6299)(166.03255, 5279.6797)(145.23708, 6088.645)(146.91022, 10740.316)(147.62384, 19252.535)(148.0252, 42941.836)
3-Sinapoylquinic acid	Phenolic acids	Hydroxycinnamic acids	531821	552007	491397	1	145639	741161	417120	467731	436652	14507030	100340912	103639248	25182490	10061712	11877614	30996112	8653870	9038288	82571712	32980370	7826962	3447181	12621528	16621644	4448977	7583731	60545656	1083600	1181188	348642	325467	1	530401	1	356140	327246	3-Sinapoylquinic acid [ C18 H22 O10, tgt=36.18, overall=36.18 ]	(399.91782, 715398.9)(399.1166, 4795.205)(381.90207, 425573.2)(383.61328, 3797.38)(385.12006, 372068.97)(399.13528, 702994.1)(400.13852, 141355.72)(401.1416, 51155.363)(402.14252, 6748.45)(383.46378, 23010.996)(384.40646, 2546831.2)(385.12366, 1767958.1)(385.5508, 7981544.5)(386.12445, 3154864.0)(418.98682, 2052452.5)(418.38135, 873567.0)(419.728, 16775.043)(420.49026, 2025.4432)(421.16174, 2915.…
Avenanthramide 2c	Phenolic acids	Hydroxycinnamic acids	7079337	8395926	7109543	5698089	4147686	4263871	6522435	8539954	8670798	3290378	6360564	5452997	4179983	4334876	3337653	4258484	2614750	5147466	7528254	5459325	1	9389310	4601454	9693031	6820003	2663910	6145712	6872178	6644272	7874866	5833792	10104037	5646427	3542154	6780890	3414890	Avenanthramide 2c [ C16 H13 N O6, tgt=64.48, overall=64.48 ]	(339.0686, 42729.914)(340.07095, 7982.055)(341.0796, 1799.5774)(299.06784, 8874.746)(301.08487, 245.25334)(333.11075, 37449.047)(334.11398, 3728.03)(335.10355, 2587.0603)(322.055, 17900.033)(323.0574, 2351.0793)(315.0994, 6339.7324)
Avenanthramide 2f	Phenolic acids	Hydroxycinnamic acids	164227	284630	315992	282166	422466	492082	123550	121706	139024	9093928	4018779	10906420	14794438	3149330	11215751	1	175383	20329674	5722497	6349502	5121375	5721284	1	3590614	10889312	3410107	9179356	1090097	897790	1390366	104324	787817	729142	527986	1	1979639	Avenanthramide 2f [ C17 H15 N O6, tgt=44.12, overall=44.12 ]	(329.62332, 21630.484)(330.30313, 9240.911)(331.76193, 1480.8232)(312.66348, 1091.1759)(315.0807, 5333.88)(331.4518, 6672.4233)(332.99332, 7828.173)(333.44553, 6681.0767)(314.98438, 3027.6235)(315.49893, 8482.94)(316.1033, 1424.835)(347.85526, 21087.691)(349.00806, 925.89874)(351.1362, 5216.34)(329.7345, 85154.0)(330.6181, 23696.324)(333.11383, 3430.46)(355.32367, 1166.8839)(356.66266, 3227.56)(3…
Avenanthramide 2p	Phenolic acids	Hydroxycinnamic acids	244786	6894462	6355287	238316	3888681	282310	248671	1541843	2100370	9322864	2543306	5965147	12106884	2711442	1750583	5880216	12617736	12015424	11117256	14175339	15803895	8364736	14459516	7026264	8183983	2870799	5782465	2311425	7374384	7495309	6800643	252811	6683311	1	1024442	5778666	Avenanthramide 2p [ C16 H13 N O5, tgt=67.77, overall=67.77 ]	(301.08615, 11956.644)(283.0748, 243616.2)(284.07822, 26418.533)(285.07715, 39988.863)(286.0816, 5438.6924)(302.42862, 1044.78)(317.51352, 42421.21)(318.23962, 10172.404)(319.26166, 3277.7886)(299.10275, 20351.975)(300.1032, 6212.8438)(325.0731, 29398.742)(326.15802, 28991.021)(327.07956, 1053736.2)(304.97168, 6617.1567)(309.07138, 3002.442)
8-O-4'-Dehydrodiferulic acid	Phenolic acids	Hydroxycinnamic acids	1	276577	204589	1	1	1	1	1	1	138190528	130262824	125965120	143257680	78495256	136331936	139227216	18050760	158133328	195919808	328340704	320213888	168843680	179236784	183058848	184824192	181171104	188038496	282585	357544	1	574850	1	153970	217669	192699	1	8-O-4'-Dehydrodiferulic acid [ C20 H18 O8, tgt=47.44, overall=47.44 ]	(388.26895, 42422.74)(368.90463, 2352.6719)(371.10324, 113097.234)(372.025, 45522.094)(372.1079, 49736.53)(387.86343, 88467.47)(370.30258, 24323.832)(371.86017, 24342.498)(374.1192, 16940.44)(405.67923, 195170.14)(405.13245, 42899.88)(406.1232, 1758.9574)(386.1242, 1833721.2)(387.25922, 353619.06)(388.13028, 58902.668)(411.23685, 13505.923)(410.08893, 1337.2981)(411.08862, 212.315)(392.1782, 1846…
2-S-Glutathionyl caftaric acid	Phenolic acids	Hydroxycinnamic acids	1	1	1	1	1	1	1	1	1	579978	1	1	1	1	1	1	289601	447514	1	580932	1	331129	385270	432717	166287	212479	1	1	883833	1316426	1	1	1	1	1	1	2-S-Glutathionyl caftaric acid [ C23 H27 N3 O15 S, tgt=31.70, overall=31.70 ]	(618.62836, 4672.7676)(618.1267, 3304.2932)(619.1256, 452.59)(605.1362, 9946.268)(638.4894, 10157.552)(636.141, 4461.4775)(637.13824, 1346.05)(617.1312, 6663.9507)(618.1249, 4156.835)(619.1239, 1132.09)(641.1167, 2569.69)(625.44653, 2289.0266)(628.0931, 629.22)
Sitosterol ferulate	Phenolic acids	Hydroxycinnamic acids	1	3699664	2328432	4093164	2055314	1358000	2726998	2043212	1260033	3236424	905118	2185272	4688280	7952069	1881553	6259332	7160495	3836377	5679810	2860498	5112193	2688347	3052353	4871428	3216154	2817176	8127852	2118963	2054367	5704190	2671569	2759553	1222147	2857498	2038635	4896291	Sitosterol ferulate [ C39 H58 O4, tgt=59.26, overall=59.26 ]	(593.24664, 7098.768)(594.1879, 4283.7925)(595.9396, 3424.36)(572.7925, 3238.3142)(576.77563, 4559.9)(593.251, 7194.7075)(594.4365, 6339.2847)(575.26874, 7725.9536)(575.97, 3911.4)(575.4001, 78.26)(608.46436, 7886.805)(609.46515, 3256.3806)(610.439, 33.22)(590.49994, 6396.6426)(591.4611, 1427.8815)(613.41925, 12479.512)(614.42346, 3937.9922)(615.4391, 603.1621)(598.3362, 9513.274)(599.6501, 8226.…
4-Feruloylquinic acid	Phenolic acids	Hydroxycinnamic acids	1	1	1	1	1	1	1	1	1	3254055	4267104	1267539	1917237	1617556	1641618	1278749	1411110	1504177	1682795	6753913	1	8272081	4005255	5125067	1	4950752	11079114	1	1	1	1	1	1	166860	177211	1	4-Feruloylquinic acid [ C17 H20 O9, tgt=98.08, overall=98.08 ]	(369.05032, 38830.555)(370.1168, 18089.975)(372.71304, 58822.773)(373.1208, 937064.5)(350.7505, 2153.7427)(353.10794, 7881.0806)(354.31778, 8833.754)(354.78348, 6027.84)(355.105, 1281.81)(369.12268, 87968.695)(370.11868, 24530.81)(351.99832, 10379.051)(354.12, 4998.42)(355.1207, 2190.275)(389.15164, 388902.62)(390.15448, 76010.375)(391.1564, 15693.037)(370.74274, 13558.494)(392.43314, 8193.768)(3…
4-Caffeoylquinic acid	Phenolic acids	Hydroxycinnamic acids	173420	203073	232890	237991	260661	344093	178929	204933	237686	1001722	1	1043534	1061063	1034254	859331	3672127	1	3131038	1802191	7228943	1	3329436	2971057	1	2928278	5270028	4695078	1	291583	283336	657789	1	769946	628586	615725	596377	4-Caffeoylquinic acid [ C16 H18 O9, tgt=36.74, overall=36.74 ]	(354.0987, 4522.926)(340.09283, 20301.41)(338.097, 19789.65)(339.0978, 655.66)(340.1014, 12021.77)(341.0951, 80035.56)(355.1097, 32157.459)(356.1124, 15152.935)(338.63657, 14112.484)(341.3744, 2361.0244)(375.63168, 16330.216)(374.79575, 3576.1113)(375.1299, 4626.47)(354.9494, 18567.73)(356.8398, 12064.018)(357.62964, 92198.6)(358.6364, 22130.506)(377.0954, 9899.94)(359.0814, 20824.178)(360.083, 9…
p-Coumaric acid ethyl ester	Phenolic acids	Hydroxycinnamic acids	2607034	2686087	2724940	2621048	2544028	2561840	2916718	2921920	2731672	10651139	5953646	5878182	1	11560022	8881087	8298391	10495380	11320598	8952017	9219625	8751230	3107338	2699308	2679938	14041719	13243994	2267578	5272686	5670306	5791116	2771176	2940240	2852318	2610978	2874910	2797715	p-Coumaric acid ethyl ester [ C11 H12 O3, tgt=44.00, overall=44.00 ]	(193.08052, 81565.27)(195.12532, 9827.738)(196.49011, 25445.361)(196.0907, 19177.31)(179.08243, 9958.744)(194.80742, 42459.082)(195.09116, 12089.46)(175.76437, 3856.1782)(210.4516, 21252.768)(213.78514, 172315.17)(195.33531, 12817.949)(200.95486, 6582.248)(201.0701, 5369.725)
Ferulic acid 4-O-glucoside	Phenolic acids	Hydroxycinnamic acids	1	1	1	1	1	1	1	1	1	3036986	8721182	7329648	2366401	10310678	1	1	3541996	1	9273926	13424386	13119400	10844963	10163165	11035682	1	1	10926884	1	1	1	1	1	1	1	1	1	Ferulic acid 4-O-glucoside [ C16 H20 O9, tgt=89.38, overall=89.38 ]	(339.60825, 11278.67)(379.72443, 8111.847)(381.1051, 416.29)(343.6652, 17188.24)(344.11188, 5907.105)(356.11264, 10119.916)(377.15427, 388710.47)(378.15695, 79934.56)(379.16275, 5594.91)(362.69724, 683.25793)(363.10498, 6360.1133)(357.1272, 127649.945)(358.1304, 26401.404)(359.14, 21314.03)(360.14307, 2817.2852)
Cinnamic acid	Phenolic acids	Hydroxycinnamic acids	100246	124350	92775	77297	60027	121603	117963	264170	128583	232319	303414	430698	1	92396	86984	512379	389680	679594	498681	903289	552097	465856	752747	695924	608694	358530	686658	118847	117547	121175	1	81339	67745	338666	194288	160681	Cinnamic acid [ C9 H8 O2, tgt=46.40, overall=46.40 ]	(151.84949, 4755.177)(152.067, 6043.63)(130.1829, 4407.4946)(151.60435, 3442.5986)(131.4775, 6876.9185)(132.05286, 809.38)(166.52493, 7210.823)(167.07901, 1968.7122)(148.0733, 4872.33)(172.7396, 12491.081)(174.92111, 33962.836)(176.05807, 520.566)(154.88501, 4236.67)(155.91623, 3361.5652)(156.0392, 6032.33)(157.04425, 6934.98)
Caffeic acid 4-O-glucoside	Phenolic acids	Hydroxycinnamic acids	1	1649921	1	1	1	1	1	1	1	51841620	45957676	46878704	77589424	69517936	1	1	80536752	70970976	30403940	18719406	16310495	21769852	1	28806110	1	21247198	21457858	1	3338743	1	1	1	1	32048372	9597302	30245416	Caffeic acid 4-O-glucoside [ C15 H18 O9, tgt=1.48, overall=1.48 ]	(342.5694, 174983.11)(344.95908, 76404.25)(329.09305, 16270.744)(343.72107, 615833.1)(344.10638, 131434.38)(345.1018, 58393.785)(325.89844, 5603.873)(326.10364, 1480.88)(362.1349, 104014.33)(363.89087, 95202.664)(364.6455, 32689.328)(344.69696, 1017893.3)(346.12973, 202268.5)(347.1316, 31439.564)(365.09308, 12320.73)(366.083, 189.8)
5-8'-Dehydrodiferulic acid	Phenolic acids	Hydroxycinnamic acids	1	276577	204589	1	1	1	1	1	1	138190528	130262824	125965120	143257680	78495256	136331936	139227216	18050760	158133328	195919808	328340704	320213888	168843680	179236784	183058848	184824192	181171104	188038496	282585	357544	1	574850	1	153970	217669	192699	1	5-8'-Dehydrodiferulic acid [ C20 H18 O8, tgt=47.44, overall=47.44 ]	(388.26895, 42422.74)(368.90463, 2352.6719)(371.10324, 113097.234)(372.025, 45522.094)(372.1079, 49736.53)(387.86343, 88467.47)(370.30258, 24323.832)(371.86017, 24342.498)(374.1192, 16940.44)(405.67923, 195170.14)(405.13245, 42899.88)(406.1232, 1758.9574)(386.1242, 1833721.2)(387.25922, 353619.06)(388.13028, 58902.668)(411.23685, 13505.923)(410.08893, 1337.2981)(411.08862, 212.315)(392.1782, 1846…
4-p-Coumaroylquinic acid	Phenolic acids	Hydroxycinnamic acids	288671	314693	315665	320258	305625	335680	306816	301399	315932	61945744	54868048	34291560	51009096	8415058	2722931	48268364	1	94033344	31836914	17057068	1	1916204	20402490	1276089	5424613	3118546	29718702	112213	185377	128313	323447	338388	299173	122105	350413	99274	4-p-Coumaroylquinic acid [ C16 H18 O8, tgt=50.14, overall=50.14 ]	(338.9289, 8736.082)(343.1092, 2906643.0)(321.42618, 16220.217)(324.10522, 12872.445)(325.0999, 3987.51)(341.91312, 30685.832)(340.1208, 7233.1)(322.43625, 19224.19)(323.60233, 10512.987)(325.43912, 2033.0033)(326.1042, 2318.39)(357.66058, 96606.82)(358.60162, 29511.049)(359.52502, 13052.193)(360.14398, 5192.1274)(339.60992, 26554.47)(340.70438, 6604.6353)(341.20383, 17895.129)(342.2579, 7311.147…
p-Coumaroyl tartaric acid	Phenolic acids	Hydroxycinnamic acids	1	1	1	1	1	1	1	1	1	638496	252320	554168	25203708	24718262	17969876	8140503	19620172	21499648	28841060	15041347	1330797	9849003	1	9944485	27812148	25019812	6917727	1	1	1	1	1	1	1	1	1	p-Coumaroyl tartaric acid [ C13 H12 O8, tgt=65.58, overall=65.58 ]	(296.13364, 68926.16)(297.8558, 13655.971)(298.0565, 6905.54)(280.8043, 28023.38)(297.05475, 50047.355)(298.05673, 6078.2173)(280.91336, 54112.293)(281.91815, 11555.87)(282.06268, 4566.62)(315.65558, 3131.9243)(316.59015, 2424.35)(317.0948, 4397.28)(297.6443, 47211.34)(300.0942, 398.92)(319.0396, 11060.817)(320.053, 1065.14)(303.32697, 2052.6907)(304.71268, 933.3133)
24-Methyllathosterol ferulate	Phenolic acids	Hydroxycinnamic acids	6068710	16538377	12290313	4159227	1446071	1709911	7046058	8856822	5772416	1390803	21496428	1627481	30466624	580337	13821592	1	14714250	984361	1444724	3440525	2863497	5071165	5312205	5032055	4977633	3912112	1	9294074	6803951	23894336	31819436	1	4936719	2722720	3689294	9161129	24-Methyllathosterol ferulate [ C38 H56 O4, tgt=26.42, overall=26.42 ]	(562.65344, 2067.3567)(563.4161, 66.04)(564.4372, 1533.42)(600.56067, 29239.855)(601.03406, 19182.814)(601.7406, 5669.8403)(602.4099, 171.21)(563.7411, 2217.8713)(565.1775, 1265.72)(564.4387, 1560.95)(565.435, 197.78)(595.2962, 1604.1542)(579.41797, 10494.668)(580.4202, 2879.5308)(582.51904, 6316.2544)(584.7743, 2960.633)(586.2337, 3656.4321)(586.62225, 6101.58)(587.09204, 2952.1301)(587.4282, 14…
p-Coumaric acid 4-O-glucoside	Phenolic acids	Hydroxycinnamic acids	3903233	4834368	1	104201	102367	2100439	1705040	1963286	1	18285534	16423339	16829036	17516984	8711203	27180338	23396664	24359676	14338595	16150942	31860868	31858864	37383772	21357148	40564180	30050662	17677910	32391252	48757756	1	404108	9665147	1	4608004	1	290300	640531	p-Coumaric acid 4-O-glucoside [ C15 H18 O8, tgt=45.33, overall=45.33 ]	(352.1868, 7948.534)(353.43137, 1142.2667)(311.1059, 53041.223)(312.10898, 7217.3765)(313.11053, 2071.695)(331.11224, 11257.823)(345.4406, 40968.004)(346.13208, 11585.869)(347.56284, 783.23145)(348.6399, 1664.6399)(349.1455, 838.79)(327.80475, 53146.61)(329.3401, 12697.483)(330.1177, 10011.51)(331.7751, 1202.1201)(336.0931, 4318.4)(326.65085, 394519.25)(327.11862, 213705.22)
Chicoric acid	Phenolic acids	Hydroxycinnamic acids	1	1	1	1	1	1	1	1	1	3479190	3249939	1196192	1453989	1390765	1332733	1426770	423840	533561	4962637	2191157	4131209	6794655	2417324	6256930	1608379	6038530	5796910	1	1	1	1	1	1	1	1	1	Chicoric acid [ C22 H18 O12, tgt=49.41, overall=49.41 ]	(498.40604, 6691.7417)(500.07996, 2539.9832)(501.07, 25.48)(457.06937, 5431.596)(458.07404, 151.495)(476.66696, 3656.4558)(478.4908, 1515.45)(480.0813, 460.29)(495.11185, 3782.2134)(496.11365, 77.63334)(475.09842, 2634.2134)(480.51215, 4214.209)(482.8694, 3153.142)(483.33002, 12986.347)(484.0822, 2342.2253)(485.06622, 33763.766)(475.2181, 1681.2764)(477.45044, 1850.2084)(478.777, 3111.093)(480.11…
3,5-Diferuloylquinic acid	Phenolic acids	Hydroxycinnamic acids	322581	350092	313791	289562	293864	325573	277723	301423	278576	1	1	1	1	1	1	1	1	1	1139287	4199867	1	1158030	2335962	2672977	533489	980861	840231	377013	283864	316079	342923	1	302297	325463	307411	311375	3,5-Diferuloylquinic acid [ C27 H28 O12, tgt=51.14, overall=51.14 ]	(545.7598, 3832.4128)(548.5958, 961.2129)(550.18274, 5092.214)(527.1489, 10680.716)(528.3672, 1388.3251)(529.1568, 5308.2827)(530.16064, 227.922)(546.6601, 2849.0823)(527.15204, 9665.563)(528.15533, 658.71246)(565.69086, 2720.6963)(567.06726, 5389.9487)(568.02814, 4319.648)(568.1951, 5264.67)(544.18634, 1605.6375)(570.163, 1651.9386)(572.00146, 2413.1416)(572.1744, 3613.14)(573.1548, 53.19)(552.9…
Stigmastanol ferulate	Phenolic acids	Hydroxycinnamic acids	13123521	16418685	10618082	7202439	6507375	5496047	8447936	7377668	3161553	1348618	1	5825227	1	8966735	1	1	26350496	23213796	26652272	24433252	36998884	27567254	16452387	19544584	18033534	1	17067458	15706635	21101984	21466048	27387580	10301118	14488873	18587886	9957544	9713439	Stigmastanol ferulate [ C39 H60 O4, tgt=45.64, overall=45.64 ]	(593.65826, 14510.408)(595.11224, 3253.5554)(576.0473, 9739.104)(577.454, 14117.162)(577.95996, 8115.345)(578.4611, 3275.71)(599.4914, 8980.306)(576.38336, 20469.143)(577.38586, 9830.214)(578.3264, 2632.6067)(578.4617, 1129.315)(579.4608, 69.94)(613.19104, 2744.1526)(613.69977, 1967.5841)(596.50055, 4848.2524)(597.5044, 1016.33)(598.5075, 11.24)(615.5116, 11220.644)(616.9517, 2506.935)(618.4307, …
3,5-Dicaffeoylquinic acid	Phenolic acids	Hydroxycinnamic acids	1	1	1	1	1	1	1	1	1	714828	651996	657376	806598	748586	190855	167200	1	176034	1	1	1	1077328	231171	286996	213058	1019688	185581	1	1	1	1	1	1	1	1	1	3,5-Dicaffeoylquinic acid [ C25 H24 O12, tgt=35.06, overall=35.06 ]	(521.1536, 985.7375)(503.13855, 356.06)(521.14606, 7169.682)(522.1447, 2290.4832)(503.14273, 461.73602)(535.09906, 5972.517)(537.9201, 1089.985)(540.1704, 1036.74)(521.1549, 371.45502)(541.1196, 3772.4097)(523.1066, 28537.451)(524.1099, 6156.7026)(525.112, 2775.888)
p-Coumaroyl glucose	Phenolic acids	Hydroxycinnamic acids	3903233	4834368	1	104201	102367	2100439	1705040	1963286	1	18285534	16423339	16829036	17516984	8711203	27180338	23396664	24359676	14338595	16150942	31860868	31858864	37383772	21357148	40564180	30050662	17677910	32391252	1	1	1	1	1	1	1	290300	640531	p-Coumaroyl glucose [ C15 H18 O8, tgt=45.33, overall=45.33 ]	(352.33383, 8128.817)(353.43137, 1142.2667)(311.1059, 53041.223)(312.10898, 7217.3765)(313.11053, 2071.695)(331.11224, 11257.823)(345.39288, 45551.56)(346.13113, 11924.325)(347.56284, 783.23145)(348.6399, 1664.6399)(349.1455, 838.79)(327.9637, 24847.643)(329.95047, 3295.1084)(331.1126, 9622.82)(331.71036, 1418.4968)(336.0931, 4318.4)(326.65085, 394519.25)(327.11862, 213705.22)
3-p-Coumaroylquinic acid	Phenolic acids	Hydroxycinnamic acids	288671	314693	315665	320258	305625	335680	306816	301399	315932	61945744	54868048	34291560	51009096	8415058	2722931	48268364	1	94033344	31836914	17057068	1	1916204	20402490	1276089	5424613	3118546	29718702	112213	185377	128313	323447	338388	299173	122105	350413	99274	3-p-Coumaroylquinic acid [ C16 H18 O8, tgt=50.14, overall=50.14 ]	(338.9289, 8736.082)(343.1092, 2906643.0)(321.42618, 16220.217)(324.10522, 12872.445)(325.0999, 3987.51)(341.91312, 30685.832)(340.1208, 7233.1)(322.43625, 19224.19)(323.60233, 10512.987)(325.43912, 2033.0033)(326.1042, 2318.39)(357.66058, 96606.82)(358.60162, 29511.049)(359.52502, 13052.193)(360.14398, 5192.1274)(339.60992, 26554.47)(340.70438, 6604.6353)(341.20383, 17895.129)(342.2579, 7311.147…
Caffeoyl glucose	Phenolic acids	Hydroxycinnamic acids	1	1649921	1	1	1	1	1	1	1	51841620	45957676	46878704	77589424	69517936	1	1	80536752	70970976	30403940	18719406	16310495	21769852	1	28806110	1	21247198	21457858	1	3338743	1	1	1	1	32048372	9597302	30245416	Caffeoyl glucose [ C15 H18 O9, tgt=1.48, overall=1.48 ]	(342.5694, 174983.11)(344.95908, 76404.25)(329.09305, 16270.744)(343.72107, 615833.1)(344.10638, 131434.38)(345.1018, 58393.785)(325.89844, 5603.873)(326.10364, 1480.88)(362.1349, 104014.33)(363.89087, 95202.664)(364.6455, 32689.328)(344.69696, 1017893.3)(346.12973, 202268.5)(347.1316, 31439.564)(365.09308, 12320.73)(366.083, 189.8)
Sinapic acid	Phenolic acids	Hydroxycinnamic acids	1	1	1	776493	1654765	723501	1	1	1	6493757	6218251	4508263	56651872	53441384	49964788	2225630	30507162	4090005	13055012	27324024	19949610	15973711	19071524	16700330	14622335	10083163	30511892	446873	455594	403812	239568	252516	204714	142941	102212	212720	Sinapic acid [ C11 H12 O5, tgt=29.14, overall=29.14 ]	(206.97833, 45690.957)(208.0644, 6773.264)(247.05574, 90913.05)(248.05934, 29057.86)(207.06596, 14734.139)(208.06433, 1652.87)(244.2201, 6152.2026)(225.07222, 139169.62)(226.07593, 22746.023)(227.07794, 2159.5999)(231.41144, 8722.555)(233.05876, 996.1484)(229.10152, 8778.056)
p-Coumaroyl malic acid	Phenolic acids	Hydroxycinnamic acids	1	1	1	121094	123471	1	1	1	1	14619349	14125498	14126107	4231756	1	4308218	3500830	1	2846877	22142388	44603948	42288880	30139520	47944176	45848432	34551808	32014404	30939188	1	1	1	1	102168	101832	1051713	1044876	1071505	p-Coumaroyl malic acid [ C13 H12 O7, tgt=29.92, overall=29.92 ]	(281.56467, 4508.364)(285.077, 10763.53)(263.24902, 41269.336)(264.28375, 5705.585)(281.66312, 181710.17)(282.39853, 75834.836)(284.57703, 29459.52)(285.57922, 6534.82)(264.22775, 4058.6052)(264.5606, 35502.656)(266.0684, 6789.38)(299.0427, 293796.84)(299.09546, 64920.598)(300.09818, 5615.2905)(280.7981, 67983.92)(304.32532, 3743.519)(306.0479, 900.96)(287.045, 115188.734)(288.04813, 19968.89)(28…
1,2-Disinapoylgentiobiose	Phenolic acids	Hydroxycinnamic acids	1	1	1	1	1	1	1	1	1	15231316	14957488	15435023	32996262	36656684	35812548	30166304	1	43119008	30299670	41440292	24517984	16886088	17951996	17691452	1	132248800	1	1	1	1	1	2292209	1514545	1	1	1	1,2-Disinapoylgentiobiose [ C34 H42 O19, tgt=89.58, overall=89.58 ]	(754.22174, 27890.17)(755.222, 7183.359)(756.2303, 1565.5332)(736.2141, 3914.4478)(737.23175, 472055.88)(738.23474, 175827.28)(739.2367, 43984.375)(740.23944, 7513.034)(741.24255, 1597.2075)(773.7846, 17974.197)(775.2825, 24187.82)(775.2767, 13431.08)(776.2794, 1608.8)(759.2527, 1862.69)(777.63153, 9054.897)(778.99023, 2190.4187)(779.2178, 142.86)(761.0473, 5608.1816)(762.5681, 5028.5166)(764.222…
1-Sinapoyl-2-feruloylgentiobiose	Phenolic acids	Hydroxycinnamic acids	1	1	1	1	1	1	1	1	1	179644	78789	242723	1	1	1	1	1	456306	136436	1	1	1655661	1734497	1689507	1415181	2329495	1143855	1	1	1	1	1	1	1	1	1	1-Sinapoyl-2-feruloylgentiobiose [ C33 H40 O18, tgt=14.95, overall=14.95 ]	(725.6309, 8842.518)(726.8373, 1058.136)(708.4295, 13229.436)(709.94977, 5308.4585)(710.84265, 3899.582)(710.2421, 4683.08)(725.2322, 12138.76)(726.2371, 2302.4)(747.2516, 204155.95)(748.1322, 128833.59)(748.2599, 110502.34)(724.4708, 2424.1436)(726.2342, 2594.29)(749.90674, 5282.923)(751.2144, 26862.248)(752.3589, 62110.598)(753.2275, 556490.56)(735.2168, 4453.901)
p-Coumaroylquinic acid	Phenolic acids	Hydroxycinnamic acids	288671	314693	315665	320258	305625	335680	306816	301399	315932	61945744	54868048	34291560	51009096	8415058	2722931	48268364	1	94033344	31836914	17057068	1	1916204	20402490	1276089	5424613	3118546	29718702	112213	185377	128313	323447	338388	299173	122105	350413	99274	p-Coumaroylquinic acid [ C16 H18 O8, tgt=50.14, overall=50.14 ]	(338.9289, 8736.082)(343.1092, 2906643.0)(321.42618, 16220.217)(324.10522, 12872.445)(325.0999, 3987.51)(341.91312, 30685.832)(340.1208, 7233.1)(322.43625, 19224.19)(323.60233, 10512.987)(325.43912, 2033.0033)(326.1042, 2318.39)(357.66058, 96606.82)(358.60162, 29511.049)(359.52502, 13052.193)(360.14398, 5192.1274)(339.60992, 26554.47)(340.70438, 6604.6353)(341.20383, 17895.129)(342.2579, 7311.147…
Rosmarinic acid	Phenolic acids	Hydroxycinnamic acids	1	815973	1	1	1	1	1	1	1	58265840	61611528	34238524	16369872	80299048	26938136	25501458	74405712	6253327	40987304	7444006	14270693	11810332	4431602	14381264	1	11225397	11153457	83461	191992	128313	4132211	2672357	1536174	120184	395399	381054	Rosmarinic acid [ C18 H16 O8, tgt=0.83, overall=0.83 ]	(361.82886, 87692.31)(362.58994, 3573.1523)(365.0951, 702.59)(345.08987, 91370.68)(346.09222, 15875.811)(362.36716, 36524.56)(364.0945, 6199.567)(365.09402, 3339.18)(344.45978, 238111.92)(345.96817, 174099.81)(347.79593, 53949.2)(379.12344, 22365.396)(380.4989, 782.3187)(382.6369, 6880.238)(383.1406, 8685.25)(360.80148, 84733.29)(362.11288, 15237.144)(363.12018, 2322.975)(386.14514, 22572.664)(38…
5-Caffeoylquinic acid	Phenolic acids	Hydroxycinnamic acids	173420	203073	232890	237991	260661	344093	178929	204933	237686	1001722	1	1043534	1061063	1034254	859331	3672127	1	3131038	1802191	7228943	1	3329436	2971057	1	2928278	5270028	4695078	1	291583	283336	657789	1	769946	628586	615725	596377	5-Caffeoylquinic acid [ C16 H18 O9, tgt=36.74, overall=36.74 ]	(354.0987, 4522.926)(340.09283, 20301.41)(338.097, 19789.65)(339.0978, 655.66)(340.1014, 12021.77)(341.0951, 80035.56)(355.1097, 32157.459)(356.1124, 15152.935)(338.63657, 14112.484)(341.3744, 2361.0244)(375.63168, 16330.216)(374.79575, 3576.1113)(375.1299, 4626.47)(354.9494, 18567.73)(356.8398, 12064.018)(357.62964, 92198.6)(358.6364, 22130.506)(377.0954, 9899.94)(359.0814, 20824.178)(360.083, 9…
Schottenol ferulate	Phenolic acids	Hydroxycinnamic acids	1	3699664	2328432	4093164	2055314	1358000	2726998	2043212	1260033	3236424	905118	2185272	4688280	7952069	1881553	6259332	7160495	3836377	5679810	2860498	5112193	2688347	3052353	4871428	3216154	2817176	8127852	2118963	2054367	5704190	2671569	2759553	1222147	2857498	2038635	4896291	Schottenol ferulate [ C39 H58 O4, tgt=59.26, overall=59.26 ]	(593.24664, 7098.768)(594.1879, 4283.7925)(595.9396, 3424.36)(572.7925, 3238.3142)(576.77563, 4559.9)(593.251, 7194.7075)(594.4365, 6339.2847)(575.26874, 7725.9536)(575.97, 3911.4)(575.4001, 78.26)(608.46436, 7886.805)(609.46515, 3256.3806)(610.439, 33.22)(590.49994, 6396.6426)(591.4611, 1427.8815)(613.41925, 12479.512)(614.42346, 3937.9922)(615.4391, 603.1621)(598.3362, 9513.274)(599.6501, 8226.…
m-Coumaric acid	Phenolic acids	Hydroxycinnamic acids	1	1	1	1	1	1	1	1	1	19357958	9079250	9209049	1	1	5380401	1	1	1	1	30582016	1	43187196	1	1	1	28947480	1	1	1	1	1	1	1	1	1	1	m-Coumaric acid [ C9 H8 O3, tgt=78.94, overall=78.94 ]	(146.28659, 1504.7175)(149.0413, 469.82)(147.37767, 5278.945)(185.0846, 7610.7563)(165.0525, 700739.56)(166.05533, 60509.7)(167.05936, 3761.715)(173.70258, 1081.5851)(174.0365, 143.1)(169.08218, 7017.5303)
3-Caffeoylquinic acid	Phenolic acids	Hydroxycinnamic acids	173420	203073	232890	237991	260661	344093	178929	204933	237686	1001722	1	1043534	1061063	1034254	859331	3672127	1	3131038	1802191	7228943	1	3329436	2971057	1	2928278	5270028	4695078	1	291583	283336	657789	1	769946	628586	615725	596377	3-Caffeoylquinic acid [ C16 H18 O9, tgt=36.74, overall=36.74 ]	(354.0987, 4522.926)(340.09283, 20301.41)(338.097, 19789.65)(339.0978, 655.66)(340.1014, 12021.77)(341.0951, 80035.56)(355.1097, 32157.459)(356.1124, 15152.935)(338.63657, 14112.484)(341.3744, 2361.0244)(375.63168, 16330.216)(374.79575, 3576.1113)(375.1299, 4626.47)(354.9494, 18567.73)(356.8398, 12064.018)(357.62964, 92198.6)(358.6364, 22130.506)(377.0954, 9899.94)(359.0814, 20824.178)(360.083, 9…
Isoferulic acid	Phenolic acids	Hydroxycinnamic acids	616112	602531	1	711036	753919	641231	717610	742024	818680	2546200	2922563	1	744535	5252253	7579043	866522	2615364	5792495	3717317	1527627	6555239	3207783	2586542	6420287	14930449	1	3723394	567968	657291	1209511	1442520	1538453	725541	648187	1	1341794	Isoferulic acid [ C10 H10 O4, tgt=29.67, overall=29.67 ]	(195.06223, 12764.882)(196.06586, 1434.23)(177.04803, 59927.02)(178.05226, 3192.9292)(195.0617, 9655.711)(196.066, 1654.685)(177.4548, 11081.348)(178.05614, 235.41667)(215.47446, 58151.426)(217.10164, 131450.86)(196.90076, 13476.037)(218.7839, 4640.523)(220.55984, 2698.0)(201.04034, 30168.775)(202.04147, 2652.0547)(203.05121, 13581.186)
3-Feruloylquinic acid	Phenolic acids	Hydroxycinnamic acids	1	1	1	1	1	1	1	1	1	3254055	4267104	1267539	1917237	1617556	1641618	1278749	1411110	1504177	1682795	6753913	1	8272081	4005255	5125067	1	4950752	11079114	1	1	1	1	1	1	166860	177211	1	3-Feruloylquinic acid [ C17 H20 O9, tgt=98.08, overall=98.08 ]	(369.05032, 38830.555)(370.1168, 18089.975)(372.71304, 58822.773)(373.1208, 937064.5)(350.7505, 2153.7427)(353.10794, 7881.0806)(354.31778, 8833.754)(354.78348, 6027.84)(355.105, 1281.81)(369.12268, 87968.695)(370.11868, 24530.81)(351.99832, 10379.051)(354.12, 4998.42)(355.1207, 2190.275)(389.15164, 388902.62)(390.15448, 76010.375)(391.1564, 15693.037)(370.74274, 13558.494)(392.43314, 8193.768)(3…
Ferulic acid	Phenolic acids	Hydroxycinnamic acids	616112	613537	1	711036	753919	641231	717610	742024	818680	2546200	2922563	1	744535	5252253	7579043	866522	2615364	5792495	3717317	1527627	6555239	3207783	2586542	6420287	14930449	1	3723394	567968	657291	1209511	1442520	1538453	725541	648187	1	1341794	Ferulic acid [ C10 H10 O4, tgt=29.67, overall=29.67 ]	(195.06223, 12764.882)(196.06586, 1434.23)(177.04803, 59927.02)(178.05226, 3192.9292)(195.0617, 9655.711)(196.066, 1654.685)(177.4548, 11081.348)(178.05614, 235.41667)(215.47446, 58151.426)(217.10164, 131450.86)(196.90076, 13476.037)(218.7839, 4640.523)(220.55984, 2698.0)(201.04034, 30168.775)(202.04147, 2652.0547)(203.05121, 13581.186)
5-Feruloylquinic acid	Phenolic acids	Hydroxycinnamic acids	1	1	1	1	1	1	1	1	1	3254055	4267104	1267539	1917237	1617556	1641618	1278749	1411110	1504177	1682795	6753913	1	8272081	4005255	5125067	1	4950752	11079114	1	1	1	1	1	1	166860	177211	1	5-Feruloylquinic acid [ C17 H20 O9, tgt=98.08, overall=98.08 ]	(369.05032, 38830.555)(370.1168, 18089.975)(372.71304, 58822.773)(373.1208, 937064.5)(350.7505, 2153.7427)(353.10794, 7881.0806)(354.31778, 8833.754)(354.78348, 6027.84)(355.105, 1281.81)(369.12268, 87968.695)(370.11868, 24530.81)(351.99832, 10379.051)(354.12, 4998.42)(355.1207, 2190.275)(389.15164, 388902.62)(390.15448, 76010.375)(391.1564, 15693.037)(370.74274, 13558.494)(392.43314, 8193.768)(3…
Caffeic acid ethyl ester	Phenolic acids	Hydroxycinnamic acids	1026150	1379238	1	1	1	1	617668	1	463836	1532287	14716760	3188506	548783	3755778	363462	1	495724	687240	1	1267928	3121187	2195159	1319497	640990	1	402511	245369	169575	353372	175565	1742882	1997380	1662355	1737446	1944943	1729144	Caffeic acid ethyl ester [ C11 H12 O4, tgt=43.96, overall=43.96 ]	(191.06618, 33252.41)(192.06815, 10505.5205)(233.07196, 4886.2676)(235.06944, 4140.677)(191.45059, 20761.287)(192.73987, 10820.823)(228.47313, 8130.704)(230.56682, 13529.823)(231.1176, 22868.84)(209.07585, 8627.985)(210.0795, 378.12)(216.50804, 394.45554)(211.42818, 11135.845)(213.10793, 12149.921)
Feruloyl tartaric acid	Phenolic acids	Hydroxycinnamic acids	1	1	1	1	1	1	1	1	1	9653516	43998336	55935528	9706608	9023317	11108608	114277064	34438348	7199197	1	29066454	66033840	26535728	53661524	17220628	1	52410060	79712512	245426	1715156	1	131269	132337	1	937330	933258	393397	Feruloyl tartaric acid [ C14 H14 O9, tgt=38.36, overall=38.36 ]	(328.4698, 14300.734)(329.74307, 5472.223)(329.4144, 44515.47)(330.0831, 7366.75)(311.05902, 32336.055)(312.05978, 25642.014)(312.89346, 61330.355)(313.0587, 90476.0)(327.07922, 179418.75)(328.2069, 24279.55)(329.4803, 22300.188)(330.0821, 2326.395)(311.4943, 108229.25)(313.7326, 29677.818)(313.0615, 66105.58)(314.0649, 8838.13)(345.88895, 15685.05)(346.80292, 26152.719)(348.1051, 8467.593)(349.1…
Caffeic acid	Phenolic acids	Hydroxycinnamic acids	1	1	1	1	1	1	1	1	1	24938562	25877240	26211608	23985068	23475188	23460212	21121132	17703580	18775596	31025032	14026666	11014231	36284856	36399348	36075232	26714454	28526244	28285064	1	1	1	1	1	1	1	1	1	Caffeic acid [ C9 H8 O4, tgt=90.00, overall=90.00 ]	(180.04108, 179936.44)(181.70743, 6360.189)(182.03764, 2980.555)(162.80067, 1015.84076)(163.0307, 1207.5)(166.48877, 20831.29)(168.04799, 19791.104)(180.6321, 1093.7812)(207.04707, 1772.13)
p-Coumaric acid	Phenolic acids	Hydroxycinnamic acids	286976	213474	216037	165371	1	163035	274939	1	227886	19357958	9079250	9209049	36050128	35161284	5380401	24811642	23588884	1	34955868	30582016	1	43187196	81231264	135583312	1	28947480	28404280	276467	283938	238888	270715	363201	268621	194259	183776	283914	p-Coumaric acid [ C9 H8 O3, tgt=39.89, overall=39.89 ]	(165.05219, 1259944.9)(166.05495, 107929.16)(167.05873, 14651.74)(168.5571, 31441.025)(146.10251, 6547.3896)(149.0413, 469.82)(167.92247, 341934.56)(166.78418, 59299.715)(167.06061, 3794.4253)(147.19656, 9366.067)(185.8365, 8580.506)(166.9347, 2738.3718)(167.07732, 152.19499)(188.66559, 11266.874)(189.04625, 9091.871)(173.46548, 3633.1855)(174.0365, 143.1)
Verbascoside	Phenolic acids	Hydroxycinnamic acids	1	1	1	1	1	1	1	1	1	461748	671388	426464	1	984849	1729063	846766	848679	1765165	920294	1028920	829505	1107457	1097426	1033379	1	1367515	1166489	1	1	1	1	1	1	1	1	1	Verbascoside [ C29 H36 O15, tgt=51.27, overall=51.27 ]	(627.19867, 1136.456)(606.1817, 133.85)(631.2417, 3308.734)(607.2062, 24307.727)(608.20935, 7170.597)(609.2115, 671.238)(647.2029, 1827.3063)(633.1956, 1506.56)
Caffeoyl aspartic acid	Phenolic acids	Hydroxycinnamic acids	1	1	1	1	1	1	1	1	1	32516660	5212903	8315087	49787680	51099040	53284372	57373696	52220284	65940128	45420428	11572805	23694654	4527507	54370352	2712200	4606890	4960245	5113172	1	1	1	1	1	1	1	1	1	Caffeoyl aspartic acid [ C13 H13 N O7, tgt=51.02, overall=51.02 ]	(295.0742, 737399.25)(296.07727, 92510.17)(280.06314, 18781.75)(278.066, 42.27)(281.0653, 380.8)(282.0638, 203.48)(299.7559, 1020.03)(279.5083, 52858.547)(315.21933, 34416.11)(315.44476, 8716.332)(315.11566, 117.445)(296.92587, 1949654.0)(297.92697, 238782.61)(298.91934, 36771.906)(299.4371, 17229.447)(319.73602, 2568.7666)(302.16235, 3716.9387)(304.06146, 1933.97)
4,5-Dicaffeoylquinic acid	Phenolic acids	Hydroxycinnamic acids	1	1	1	1	1	1	1	1	1	714828	651996	657376	806598	748586	190855	167200	1	176034	811409	322003	1	1077328	231171	286996	213058	1019688	185581	1	1	1	1	1	1	1	1	1	4,5-Dicaffeoylquinic acid [ C25 H24 O12, tgt=35.06, overall=35.06 ]	(521.1538, 1021.054)(503.13855, 356.06)(521.14606, 7169.682)(522.1447, 2290.4832)(503.1414, 500.86166)(535.04517, 6506.3457)(537.8127, 1325.2792)(540.1704, 1036.74)(521.1549, 371.45502)(541.3031, 3491.9954)(523.1067, 26626.115)(524.1098, 5721.506)(525.112, 2775.888)
Sinapine	Phenolic acids	Hydroxycinnamic acids	1631232	1437907	2225226	1952136	1821811	2458680	1769282	1	2560852	2238279	2190696	2991476	1370552	2330317	2351753	1835020	1222205	1635279	1427220	1	2138558	1734744	1748318	1770856	1976386	1307399	1743406	2011345	2649360	1	1861525	2090746	2679255	976036	1	1	Sinapine [ C16 H24 N O5, tgt=90.35, overall=90.35 ]	(315.17346, 7813.57)(313.30637, 6649.0874)(315.97827, 9938.399)(316.19272, 578.6133)(293.16763, 4758.76)(329.94156, 8968.511)(331.20407, 10088.906)(313.19305, 700.605)(333.15408, 54471.977)(334.15726, 8815.565)(335.16116, 609.2488)(317.74133, 8177.9106)(320.15167, 2662.2427)
3,4-Dicaffeoylquinic acid	Phenolic acids	Hydroxycinnamic acids	1	1	1	1	1	1	1	1	1	714828	651996	657376	806598	748586	190855	167200	1	176034	811409	322003	1	1077328	231171	286996	213058	1019688	185581	1	1	1	1	1	1	1	1	1	3,4-Dicaffeoylquinic acid [ C25 H24 O12, tgt=35.06, overall=35.06 ]	(521.1538, 1021.054)(503.13855, 356.06)(521.14606, 7169.682)(522.1447, 2290.4832)(503.1414, 500.86166)(535.04517, 6506.3457)(537.8127, 1325.2792)(540.1704, 1036.74)(521.1549, 371.45502)(541.3031, 3491.9954)(523.1067, 26626.115)(524.1098, 5721.506)(525.112, 2775.888)
1,2-Diferuloylgentiobiose	Phenolic acids	Hydroxycinnamic acids	1	1	1	1	1	1	1	1	1	1	1	1	1	1	1	1	1	1	1	192444	199872	151029	1150716	154964	2375108	2283099	1276131	1	1	1	1	1	1	1	1	1	1,2-Diferuloylgentiobiose [ C32 H38 O17, tgt=72.20, overall=72.20 ]	(695.21216, 3451.4133)(677.18805, 20787.117)(677.18646, 6473.745)(701.2342, 2151.5574)(679.19684, 7273.045)(717.262, 354.06)(695.2187, 4287.3)(720.35846, 10338.845)(722.21533, 6120.9824)(723.2259, 4843.403)(705.21295, 10658.513)
Caffeoyl tartaric acid	Phenolic acids	Hydroxycinnamic acids	9191976	11590253	16239680	245018	13146406	14057832	659780	3117472	108296	7875357	8281533	18664030	2777114	5566554	4829807	5128049	5444193	5841389	1	44476224	50027404	15606991	45723280	48664760	31669006	1	40994612	18722054	5331721	4759618	679667	1128495	656757	11690280	4399178	3558345	Caffeoyl tartaric acid [ C13 H12 O9, tgt=58.07, overall=58.07 ]	(312.43005, 59547.76)(297.93472, 10412.785)(299.04617, 15486.8545)(313.22714, 171854.2)(314.4413, 25144.932)(315.06335, 22595.207)(296.2212, 396485.5)(297.2228, 59084.0)(298.0565, 9030.45)(331.42313, 5243.6733)(331.09058, 227.235)(313.4825, 10633.834)(314.0684, 32248.41)(335.0354, 68184.81)(336.0364, 12126.955)(317.02542, 47782.81)(318.02634, 8154.9604)
1,2,2'-Trisinapoylgentiobiose	Phenolic acids	Hydroxycinnamic acids	1	1	1	1	1	1	1	1	1	1	1	1	1	1	1	1	1	1	1	1	1	81756	119280	114681	1	1	1	1	1	1	1	1	1	1	1	1	1,2,2'-Trisinapoylgentiobiose [ C45 H52 O23, tgt=14.82, overall=14.82 ]	(962.30176, 1689.1034)(964.32196, 1214.7866)(966.3337, 1112.5067)(968.333, 1097.87)(950.2925, 956.25)(960.30176, 3595.0266)
5-p-Coumaroylquinic acid	Phenolic acids	Hydroxycinnamic acids	288671	314693	315665	320258	305625	335680	306816	301399	315932	61945744	54868048	34291560	51009096	8415058	2722931	48268364	1	94033344	31836914	17057068	1	1916204	20402490	1276089	5424613	3118546	29718702	112213	185377	128313	323447	338388	299173	122105	350413	99274	5-p-Coumaroylquinic acid [ C16 H18 O8, tgt=50.14, overall=50.14 ]	(338.9289, 8736.082)(343.1092, 2906643.0)(321.42618, 16220.217)(324.10522, 12872.445)(325.0999, 3987.51)(341.91312, 30685.832)(340.1208, 7233.1)(322.43625, 19224.19)(323.60233, 10512.987)(325.43912, 2033.0033)(326.1042, 2318.39)(357.66058, 96606.82)(358.60162, 29511.049)(359.52502, 13052.193)(360.14398, 5192.1274)(339.60992, 26554.47)(340.70438, 6604.6353)(341.20383, 17895.129)(342.2579, 7311.147…
24-Methylcholestanol ferulate	Phenolic acids	Hydroxycinnamic acids	2260657	2385369	2136635	2895489	3067070	3095328	1194907	1123803	994507	4355279	4816790	5902399	5192330	4699852	2301060	3710029	5708114	6315460	5789035	3210400	7753941	2651402	1	4809996	1	505338	554785	9989393	9762713	6897227	6998421	8094181	6037275	6913228	6500159	6372330	24-Methylcholestanol ferulate [ C38 H58 O4, tgt=54.24, overall=54.24 ]	(580.3719, 13170.631)(582.1096, 3730.5361)(583.78827, 600.73663)(564.3693, 4087.4531)(565.33527, 1196.211)(583.116, 1317.3033)(584.1211, 773.23334)(584.458, 4625.16)(564.38776, 3699.6587)(565.36957, 832.06604)(565.4354, 1107.8)(599.3908, 9204.672)(600.3639, 5075.6777)(579.09247, 2666.5818)(601.56964, 16496.664)(602.6807, 4895.3857)(604.4437, 630.04504)(606.4334, 12620.58)(584.4806, 8536.232)(586.…
Avenanthramide K	Phenolic acids	Hydroxycinnamic acids	7079337	8395926	7109543	5698089	4147686	4263871	6522435	8539954	8670798	3290378	6360564	5452997	4179983	4334876	3337653	4258484	2614750	5147466	7528254	5459325	1	9389310	4601454	9693031	6820003	2663910	6145712	6872178	6644272	7874866	5833792	10104037	5646427	3542154	6780890	3414890	Avenanthramide K [ C16 H13 N O6, tgt=64.48, overall=64.48 ]	(339.0686, 42729.914)(340.07095, 7982.055)(341.0796, 1799.5774)(299.06784, 8874.746)(301.08487, 245.25334)(333.11075, 37449.047)(334.11398, 3728.03)(335.10355, 2587.0603)(322.055, 17900.033)(323.0574, 2351.0793)(315.0994, 6339.7324)
Hydroxycaffeic acid	Phenolic acids	Hydroxycinnamic acids	773107	786940	811515	555367	529264	533365	799049	1	725308	839046	662328	1000319	663796	1	143280	1121464	788043	5813964	560322	698263	924667	441231	943628	847600	852525	917329	561746	554658	733291	684411	720799	1	791828	1	771730	810963	Hydroxycaffeic acid [ C9 H8 O5, tgt=40.26, overall=40.26 ]	(198.24503, 32202.791)(200.79655, 140424.5)(201.0461, 94281.7)(180.2815, 15176.849)(198.68839, 6818.7886)(199.05429, 1497.995)(181.04256, 10364.272)(183.0472, 1599.19)(214.06612, 3296.5388)(200.53616, 9492.829)(201.0703, 8913.79)(219.34274, 17872.256)(220.03043, 3855.6147)(221.02135, 3501.62)(203.63957, 5635.6953)
o-Coumaric acid	Phenolic acids	Hydroxycinnamic acids	1	1	1	1	1	1	1	1	1	19357958	9079250	9209049	1	1	5380401	1	1	1	1	30582016	1	43187196	1	1	1	28947480	1	1	1	1	1	1	1	1	1	1	o-Coumaric acid [ C9 H8 O3, tgt=78.94, overall=78.94 ]	(146.28659, 1504.7175)(149.0413, 469.82)(147.37767, 5278.945)(185.0846, 7610.7563)(165.0525, 700739.56)(166.05533, 60509.7)(167.05936, 3761.715)(173.70258, 1081.5851)(174.0365, 143.1)(169.08218, 7017.5303)
Feruloyl glucose	Phenolic acids	Hydroxycinnamic acids	288671	314693	316760	146654	143468	158307	1	1	1	3036986	8721182	7329648	2366401	10310678	38865232	36021300	3541996	1	9273926	13424386	13119400	10844963	10163165	11035682	16447018	15954715	10926884	664341	731253	677858	168480	187210	176149	238613	1047626	249208	Feruloyl glucose [ C16 H20 O9, tgt=31.86, overall=31.86 ]	(356.9369, 32712.025)(361.1188, 111982.6)(339.43887, 8126.326)(343.1104, 1763053.5)(357.127, 98882.63)(358.1305, 19044.15)(359.14075, 606.395)(342.41876, 14722.719)(343.77783, 211267.5)(344.1127, 110011.75)(377.45294, 278219.6)(378.1569, 67330.11)(379.16275, 5594.91)(357.79868, 85150.35)(358.1304, 26401.404)(359.14, 21314.03)(360.14307, 2817.2852)(379.75513, 6425.85)(381.1051, 416.29)(363.95645, …
Cinnamoyl glucose	Phenolic acids	Hydroxycinnamic acids	833019	747011	264399	1	1	879377	1	714973	806371	350856352	346310464	345015872	330044096	1	353451296	279013728	1	1	556086210	1	695794940	749703170	1	723768190	591947650	639568770	512912032	2195064	704730	257253	701376	869940	803082	752283	883512	1	Cinnamoyl glucose [ C15 H18 O7, tgt=28.44, overall=28.44 ]	(312.25284, 1.0329262E7)(312.10986, 2399372.8)(313.11163, 387549.12)(314.11392, 36997.367)(315.1165, 2117.404)(292.0854, 6749.92)(293.0747, 973.18)(311.11517, 3769313.2)(312.11835, 582238.25)(313.11102, 234195.16)(314.1135, 22556.23)(293.0954, 24028.066)(294.0911, 3739.15)(330.72397, 6825.8315)(313.63666, 801.72754)(315.1369, 162.92)(335.16818, 20259.488)(338.10324, 6393.7427)(317.24725, 1093.158…
p-Coumaroyl tyrosine	Phenolic acids	Hydroxycinnamic acids	875938	948999	636196	1510083	1490212	1489837	1530714	373364	1550760	1	385877440	399735040	4448763	4348163	10458860	9742589	354545664	1551876	1	10112939	359692800	247746352	7864034	241233392	303356288	24676066	281213888	1	271243	1	232443	1	709457	1	1	833910	p-Coumaroyl tyrosine [ C18 H17 N O5, tgt=53.94, overall=53.94 ]	(327.32724, 2298894.2)(328.1196, 474440.22)(329.12222, 70064.57)(330.12314, 12783.389)(309.2407, 64787.6)(310.77295, 35100.44)(313.1061, 24251.4)(314.1084, 720.08)(330.85822, 3520.0444)(331.8024, 1184.1666)(332.1383, 373.96)(311.99774, 510201.5)(312.10916, 84314.17)(313.9689, 16408.584)(314.36224, 2110.6074)(315.1168, 6020.24)(345.48056, 9209.071)(346.28903, 535.0707)(328.51813, 1063.3871)(329.63…
5-Sinapoylquinic acid	Phenolic acids	Hydroxycinnamic acids	531821	552007	491397	1	145639	741161	417120	467731	436652	14507030	100340912	103639248	25182490	10061712	11877614	30996112	8653870	9038288	82571712	32980370	7826962	3447181	12621528	16621644	4448977	7583731	60545656	1083600	1181188	348642	325467	1	530401	1	356140	327246	5-Sinapoylquinic acid [ C18 H22 O10, tgt=36.18, overall=36.18 ]	(399.91782, 715398.9)(399.1166, 4795.205)(381.90207, 425573.2)(383.61328, 3797.38)(385.12006, 372068.97)(399.13528, 702994.1)(400.13852, 141355.72)(401.1416, 51155.363)(402.14252, 6748.45)(383.46378, 23010.996)(384.40646, 2546831.2)(385.12366, 1767958.1)(385.5508, 7981544.5)(386.12445, 3154864.0)(418.98682, 2052452.5)(418.38135, 873567.0)(419.728, 16775.043)(420.49026, 2025.4432)(421.16174, 2915.…
4-Sinapoylquinic acid	Phenolic acids	Hydroxycinnamic acids	531821	552007	491397	1	145639	741161	417120	467731	436652	14507030	100340912	103639248	25182490	10061712	11877614	30996112	8653870	9038288	82571712	32980370	7826962	3447181	12621528	16621644	4448977	7583731	60545656	1083600	1181188	348642	325467	1	530401	1	356140	327246	4-Sinapoylquinic acid [ C18 H22 O10, tgt=36.18, overall=36.18 ]	(399.91782, 715398.9)(399.1166, 4795.205)(381.90207, 425573.2)(383.61328, 3797.38)(385.12006, 372068.97)(399.13528, 702994.1)(400.13852, 141355.72)(401.1416, 51155.363)(402.14252, 6748.45)(383.46378, 23010.996)(384.40646, 2546831.2)(385.12366, 1767958.1)(385.5508, 7981544.5)(386.12445, 3154864.0)(418.98682, 2052452.5)(418.38135, 873567.0)(419.728, 16775.043)(420.49026, 2025.4432)(421.16174, 2915.…
p-Coumaroyl glycolic acid	Phenolic acids	Hydroxycinnamic acids	1	1	1	1	1	1	1	1	1	716793	1568935	962260	2557119	2825559	2344393	1630275	1546770	2354851	1096740	1748778	1700581	1	2059294	1559183	1	2461261	3329774	1	505873	424006	1	1	1	1	1	1	p-Coumaroyl glycolic acid [ C11 H10 O5, tgt=63.45, overall=63.45 ]	(223.05626, 3845.5515)(225.05702, 26654.697)(226.0587, 1261.285)(206.44702, 10819.508)(206.04575, 2327.1348)(209.0541, 1901.39)(223.56406, 6182.6597)(226.0744, 187.51)(207.34341, 21551.908)(206.55077, 4462.968)(207.0397, 5463.39)(241.09076, 20094.229)(241.82481, 7051.4346)(227.08644, 13790.175)(245.84486, 2205.5393)(246.0419, 236.82)(230.16722, 880.37244)(231.04616, 1315.4567)
5-8'-Benzofuran dehydrodiferulic acid	Phenolic acids	Hydroxycinnamic acids	1	1	1	1	1	1	1	1	1	138190528	130262824	125965120	1	78495256	1	1	18050760	1	1	1	1	1	1	1	1	1	1	1	1	1	1	1	1	1	1	1	5-8'-Benzofuran dehydrodiferulic acid [ C20 H18 O8, tgt=92.59, overall=92.59 ]	(368.43143, 1280.27)(372.0913, 10814.08)(409.08365, 7473.4937)(410.08838, 1226.75)(370.6056, 27292.293)(372.4486, 32030.71)(374.1192, 16940.44)(404.13382, 416875.47)(405.13547, 73142.375)(406.1243, 5769.88)(387.1001, 231849.97)(392.69257, 2861.644)(394.8505, 5536.9053)(395.09885, 12779.8)(396.1015, 620.04004)(386.12402, 1037941.3)
5-5'-Dehydrodiferulic acid	Phenolic acids	Hydroxycinnamic acids	1	1	1	1	1	1	1	1	1	138190528	130262824	125965120	1	78495256	1	1	18050760	1	1	1	1	1	1	1	1	1	1	1	1	1	1	1	1	1	1	1	5-5'-Dehydrodiferulic acid [ C20 H18 O8, tgt=92.59, overall=92.59 ]	(368.43143, 1280.27)(372.0913, 10814.08)(409.08365, 7473.4937)(410.08838, 1226.75)(370.6056, 27292.293)(372.4486, 32030.71)(374.1192, 16940.44)(404.13382, 416875.47)(405.13547, 73142.375)(406.1243, 5769.88)(387.1001, 231849.97)(392.69257, 2861.644)(394.8505, 5536.9053)(395.09885, 12779.8)(396.1015, 620.04004)(386.12402, 1037941.3)
24-Methylcholesterol ferulate	Phenolic acids	Hydroxycinnamic acids	1	1	1	1	1	1	1	1	1	1390803	1	1627481	1	1	1	1	1	984361	1	3440525	1	1	1	1	1	1	1	1	1	1	1	1	1	1	1	1	24-Methylcholesterol ferulate [ C38 H56 O4, tgt=62.02, overall=62.02 ]	(599.40045, 32018.75)(600.4038, 13141.133)(601.40564, 1675.7075)(583.4053, 4521.9697)(584.4085, 1894.0101)
24-Methylenecholestanol ferulate	Phenolic acids	Hydroxycinnamic acids	1	1	1	1	1	1	1	1	1	1390803	1	1627481	1	1	1	1	1	984361	1	3440525	1	1	1	1	1	1	1	1	1	1	1	1	1	1	1	1	24-Methylenecholestanol ferulate [ C38 H56 O4, tgt=62.02, overall=62.02 ]	(599.40045, 32018.75)(600.4038, 13141.133)(601.40564, 1675.7075)(583.4053, 4521.9697)(584.4085, 1894.0101)
2,5-di-S-Glutathionyl caftaric acid	Phenolic acids	Hydroxycinnamic acids	1	1	1	1	1	1	1	1	1	1	1	1	1	1	1	1	1	1	1	355282	668866	1	1	1	1	1	1	1	1	1	1	1	1	1	1	1	2,5-di-S-Glutathionyl caftaric acid [ C33 H42 N6 O21 S2, tgt=12.03, overall=12.03 ]	(923.2085, 4350.08)(946.1965, 167.98)(923.2105, 5541.59)(945.1924, 7499.375)(946.1945, 473.66)
3,4-Diferuloylquinic acid	Phenolic acids	Hydroxycinnamic acids	322581	350092	313791	289562	293864	325573	277723	301423	278576	1	1	1	1	1	1	1	189384	1	1	1	4971007	1	1	1	1	1	1	377013	283864	316079	342923	1	302297	325463	307411	311375	3,4-Diferuloylquinic acid [ C27 H28 O12, tgt=51.14, overall=51.14 ]	(546.76013, 4132.2)(549.1633, 440.52)(550.1817, 10169.81)(527.1489, 10680.716)(528.3672, 1388.3251)(529.1568, 5308.2827)(530.16064, 227.922)(547.15985, 3050.8623)(527.1518, 16245.6)(528.1552, 3421.63)(563.1806, 877.8)(564.1819, 51.45)(565.1881, 278.95)(566.197, 7309.53)(544.1869, 3134.96)(567.1454, 376.22)(553.1552, 29343.84)(554.1577, 10721.18)
3,4-Dihydroxyphenylacetic acid	Phenolic acids	Hydroxyphenylacetic acids	666417	422141	476728	1451523	693508	753368	640717	312317	526762	12620425	21255536	9418746	8774414	8434045	8364216	5841954	893454	9010038	20059096	39381256	35474600	47806356	31960052	20280038	15041622	20358030	4655698	388121	465588	341124	544562	669785	270013	1166385	1231283	2660733	3,4-Dihydroxyphenylacetic acid [ C8 H8 O4, tgt=67.26, overall=67.26 ]	(169.71649, 14679.255)(170.47583, 11470.676)(171.71892, 864.76)(173.0526, 2905.45)(151.0329, 25461.72)(152.03421, 2128.792)(169.38571, 16497.182)(170.0618, 2856.38)(151.27281, 394040.3)(152.03993, 34589.836)(153.04405, 1207.3201)(187.15315, 29398.553)(188.07985, 6359.03)(172.54698, 74382.74)(173.0755, 116366.78)(191.18533, 3633.0193)(177.16502, 2960.7896)(177.70107, 7069.86)
4-Hydroxyphenylacetic acid	Phenolic acids	Hydroxyphenylacetic acids	179612	195302	187504	1	1	1	162002	192546	1	1914620	1937782	611855	1202903	1384516	1280261	1208991	1414994	1457527	1	3671081	2252271	3828080	3846176	4114086	1396957	1	1510834	130320	437366	230307	82947	92729	81716	114047	111705	92123	4-Hydroxyphenylacetic acid [ C8 H8 O3, tgt=87.28, overall=87.28 ]	(153.83011, 8004.8887)(156.05997, 13092.927)(138.15773, 18573.771)(137.5468, 7737.1006)(139.0481, 8535.53)(155.30878, 4940.175)(154.054, 65.11)(135.58672, 10757.657)(137.05075, 1095.6051)(170.82957, 7471.025)(155.0767, 28750.15)(155.64542, 52469.133)(157.081, 119421.41)(175.62494, 14472.809)(176.41483, 1466.9163)(159.13174, 7562.242)(161.03377, 8166.9116)
Homovanillic acid	Phenolic acids	Hydroxyphenylacetic acids	475418	346508	301401	259011	248805	259412	1	415120	371214	1	20864096	10697978	39432872	1	40409600	21307132	1	1	65435216	60612016	1	43783700	1	136144976	92840328	29461588	30196184	1	378848	2411044	500319	239165	120226	572710	78877	268488	Homovanillic acid [ C9 H10 O4, tgt=57.91, overall=57.91 ]	(184.1344, 30017.064)(185.37128, 17270.71)(185.51793, 32357.688)(186.0625, 10791.69)(186.5777, 19965.914)(188.08067, 5455.4434)(166.40881, 725895.4)(166.62784, 77887.62)(167.05957, 4294.6567)(202.52878, 5312.5366)(202.1001, 272.51)(185.88742, 10271.987)(205.90332, 6089.737)(206.0446, 827.3933)(188.87518, 8586.133)(189.04668, 7089.19)
Homoveratric acid	Phenolic acids	Hydroxyphenylacetic acids	540686	489429	1	378756	247391	1	435801	400278	316318	23354788	23249340	18988556	2465900	2502999	1	1	1865835	1600051	25206784	1	21792440	1	2984463	2087725	24222962	1	16455635	549592	1	2286131	1	274558	756145	566688	1	1058795	Homoveratric acid [ C10 H12 O4, tgt=44.46, overall=44.46 ]	(197.07782, 4799.4917)(180.78401, 3679.1292)(183.0751, 724.16504)(198.89946, 12253.677)(179.61569, 10243.55)(181.0737, 872.54004)(214.11064, 8358.345)(199.2838, 33349.523)(197.09776, 7805.063)(220.37207, 14620.968)(221.06386, 10379.53)(222.06873, 11527.67)(223.0668, 272.97)(204.29848, 55324.246)(202.6496, 13448.023)(203.71533, 7816.717)
Methoxyphenylacetic acid	Phenolic acids	Hydroxyphenylacetic acids	492550	484302	571839	1172782	494460	1141280	519859	1191311	196437	554765	1	1	1	1	1	3916168	3886777	1	1	1	1	1	1	1	1	1	1	349060	383165	766672	649556	463473	589691	1668662	1510943	429308	Methoxyphenylacetic acid [ C9 H10 O3, tgt=51.41, overall=51.41 ]	(170.07608, 1962.557)(152.39839, 366.44998)(167.0722, 37070.79)(168.07294, 3136.36)(169.06573, 3413.164)(152.06728, 2363.951)(184.09178, 4330.016)(185.0933, 1203.63)(166.56018, 4910.5547)(189.04892, 1250.4257)(173.23595, 12560.321)(175.15018, 28288.2)(176.05827, 1343.32)
Dihydro-p-coumaric acid	Phenolic acids	Hydroxyphenylpropanoic acids	492550	484302	571839	1172782	494460	1141280	519859	1191311	196437	554765	2551293	1649540	1880444	1277208	1163557	3916168	3886777	2852241	2787799	1	6884083	7701261	1	8748449	1	6775227	1207006	349060	383165	766672	649556	463473	589691	1668662	1510943	429308	Dihydro-p-coumaric acid [ C9 H10 O3, tgt=51.41, overall=51.41 ]	(168.57088, 7356.6963)(151.56293, 339.555)(167.07195, 35781.15)(168.07294, 3136.36)(169.06573, 3413.164)(150.71259, 5095.747)(184.09178, 4330.016)(185.0933, 1203.63)(167.9058, 8467.965)(189.04866, 3952.186)(172.92432, 12263.122)(174.80403, 21766.979)(176.05827, 1343.32)
Dihydrocaffeic acid	Phenolic acids	Hydroxyphenylpropanoic acids	475418	346508	301401	259011	248805	259412	1	415120	371214	1	20864096	10697978	39432872	1	40409600	21307132	1	1	65435216	60612016	1	43783700	1	136144976	92840328	29461588	30196184	1	378848	2411044	500319	239165	120226	572710	78877	268488	Dihydrocaffeic acid [ C9 H10 O4, tgt=57.91, overall=57.91 ]	(184.1344, 30017.064)(185.37128, 17270.71)(185.51793, 32357.688)(186.0625, 10791.69)(186.5777, 19965.914)(188.08067, 5455.4434)(166.40881, 725895.4)(166.62784, 77887.62)(167.05957, 4294.6567)(202.52878, 5312.5366)(202.1001, 272.51)(185.88742, 10271.987)(205.90332, 6089.737)(206.0446, 827.3933)(188.87518, 8586.133)(189.04668, 7089.19)

## Sheet: OPLSDA all 
M2(Untitled)	SS	DF	MS	F	p	SD
Total corr.	17	17	1			1
Regression	15.0162	4	3.75406	24.601	5.81474e-06	1.93754
Residual	1.98377	13	0.152598			0.390637

## Sheet: OPLSDA T28
				R2Y=1
				Q2Y=0.998
